# Supplementary material for: Staphylococcus species infected by a bacteriophage with a tail that is both curved and contractile
Source: mBio. 2026 Feb 6;17(3):e03829-25. doi: 10.1128/mbio.03829-25 (PMC12977511; doi:10.1128/mbio.03829-25)
Supplement: Table S2 — Metadata of Staphylococcus core genomes. [file mbio.03829-25-s0002.xls]

## Sheet: Table_Supplementary_S2_SS
Table S2 - Metadata of Staphylococcus core genomes
Assembly.Accession	Genome.Name	Species	Isolation.Source	Collection.Date	Collection.Year	Isolation.Country	Geographic.Group	Geographic.Location	Host.Name	Source	forMacthing	highlight	tip_labels
GCA_000007645.1	Staphylococcus epidermidis ATCC 12228	Staphylococcus epidermidis	NA	NA	NA	NA	NA	NA	NA	Unknown	GCF_000007645	NA	GCF_000007645
GCA_000009005.1	Staphylococcus aureus RF122	Staphylococcus aureus	NA	NA	NA	NA	NA	NA	NA	Unknown	GCF_000009005	NA	GCF_000009005
GCA_000009405.1	Staphylococcus carnosus subsp. carnosus TM300	Staphylococcus carnosus	NA	NA	NA	NA	NA	NA	NA	Unknown	GCF_000009405	NA	GCF_000009405
GCA_000009585.1	Staphylococcus aureus subsp. aureus ST398 strain S0385 strain type strain:ST398	Staphylococcus aureus	NA	NA	NA	NA	NA	NA	NA	Unknown	GCF_000009585	NA	GCF_000009585
GCA_000009645.1	Staphylococcus aureus subsp. aureus N315	Staphylococcus aureus	pharyngeal smear of a Japanese patient	1982	1982	Japan	NA	NA	Human, Homo sapiens	Clinical	GCF_000009645	NA	GCF_000009645
GCA_000009665.1	Staphylococcus aureus subsp. aureus Mu50	Staphylococcus aureus	the pus of a Japanese male baby with a surgical wound infection that did not respond to vancomycin	1997	1997	Japan	NA	NA	NA	Clinical	GCF_000009665	NA	GCF_000009665
GCA_000009865.1	Staphylococcus haemolyticus JCSC1435	Staphylococcus haemolyticus	Japanese inpatient at Juntendo Hospital, Tokyo,	2000	2000	Japan	NA	Juntendo Hospital Tokyo	NA	Clinical	GCF_000009865	NA	GCF_000009865
GCA_000010125.1	Staphylococcus saprophyticus subsp. saprophyticus ATCC 15305	Staphylococcus saprophyticus	human urine specimen	NA	NA	NA	NA	NA	Human, Homo sapiens	Human commensal	GCF_000010125	NA	GCF_000010125
GCA_000010445.1	Staphylococcus aureus subsp. aureus Mu3	Staphylococcus aureus	NA	NA	NA	NA	NA	NA	NA	Unknown	GCF_000010445	NA	GCF_000010445
GCA_000010465.1	Staphylococcus aureus subsp. aureus str. Newman	Staphylococcus aureus	NA	NA	NA	NA	NA	NA	NA	Unknown	GCF_000010465	NA	GCF_000010465
GCA_000011265.1	Staphylococcus aureus subsp. aureus MW2	Staphylococcus aureus	community acquired	1998	1998	USA	North America	USA: North Dakota	Human, Homo sapiens	Clinical	GCF_000011265	NA	GCF_000011265
GCA_000011505.1	Staphylococcus aureus subsp. aureus MRSA252	Staphylococcus aureus	hospital-acquired	NA	NA	United Kingdom	Europe	United Kingdom	NA	Clinical	GCF_000011505	NA	GCF_000011505
GCA_000011525.1	Staphylococcus aureus subsp. aureus MSSA476	Staphylococcus aureus	NA	1997	1997	United Kingdom	Europe	United Kingdom	NA	Unknown	GCF_000011525	NA	GCF_000011525
GCA_000011925.1	Staphylococcus epidermidis RP62A	Staphylococcus epidermidis	patient with intravascular catheter-associated sepsis	NA	NA	NA	NA	NA	Human, Homo sapiens	Clinical	GCF_000011925	NA	GCF_000011925
GCA_000012045.1	Staphylococcus aureus subsp. aureus COL	Staphylococcus aureus	NA	NA	NA	NA	NA	NA	NA	Unknown	GCF_000012045	NA	GCF_000012045
GCA_000013425.1	Staphylococcus aureus subsp. aureus NCTC 8325	Staphylococcus aureus	NA	NA	NA	NA	NA	NA	NA	Unknown	GCF_000013425	NA	GCF_000013425
GCA_000013465.1	Staphylococcus aureus subsp. aureus USA300_FPR3757	Staphylococcus aureus	NA	NA	NA	NA	NA	NA	NA	Unknown	GCF_000013465	NA	GCF_000013465
GCA_000016805.1	Staphylococcus aureus subsp. aureus JH9	Staphylococcus aureus	patient undergoing vancomycin treatment	NA	NA	NA	NA	NA	Human, Homo sapiens	Clinical	GCF_000016805	NA	GCF_000016805
GCA_000017085.1	Staphylococcus aureus subsp. aureus USA300_TCH1516	Staphylococcus aureus	NA	NA	NA	NA	NA	NA	NA	Unknown	GCF_000017085	NA	GCF_000017085
GCA_000024585.1	Staphylococcus aureus subsp. aureus ED98	Staphylococcus aureus	broiler chicken	NA	NA	United Kingdom	NA	Northern Ireland	Chicken, Gallus gallus	Animal commensal	GCF_000024585	NA	GCF_000024585
GCA_000025085.1	Staphylococcus lugdunensis HKU09-01	Staphylococcus lugdunensis	patient suffering from skin and soft tissue infection	NA	NA	NA	NA	NA	Human, Homo sapiens	Clinical	GCF_000025085	NA	GCF_000025085
GCA_000025145.2	Staphylococcus aureus 04-02981	Staphylococcus aureus	NA	NA	NA	NA	NA	NA	NA	Unknown	GCF_000025145	NA	GCF_000025145
GCA_000027045.1	Staphylococcus aureus subsp. aureus TW20 strain 582	Staphylococcus aureus	NA	NA	NA	United Kingdom	Europe	United Kingdom	NA	Unknown	GCF_000027045	NA	GCF_000027045
GCA_000144955.1	Staphylococcus aureus subsp. aureus JKD6159	Staphylococcus aureus	pure culture of the bacteriumThis is the first complete genome for methicillin resistance Staphylococcus aureus (MRSA) clone ST93	NA	NA	NA	NA	NA	NA	Clinical	GCF_000144955	NA	GCF_000144955
GCA_000145595.1	Staphylococcus aureus subsp. aureus str. JKD6008	Staphylococcus aureus	clinical isolate	NA	NA	NA	NA	NA	NA	Clinical	GCF_000145595	NA	GCF_000145595
GCA_000159535.2	Staphylococcus aureus subsp. aureus TCH60	Staphylococcus aureus	NA	NA	NA	NA	NA	NA	NA	Unknown	GCF_000159535	NA	GCF_000159535
GCA_000160335.2	Staphylococcus aureus subsp. aureus 55/2053	Staphylococcus aureus	NA	NA	NA	NA	NA	NA	NA	Unknown	GCF_000160335	NA	GCF_000160335
GCA_000185885.1	Staphylococcus pseudintermedius HKU10-03	Staphylococcus pseudintermedius	skin swab of a dog suffering from canine pyoderma.	NA	NA	NA	NA	NA	Dog, Canis lupus familiaris	Clinical	GCF_000185885	NA	GCF_000185885
GCA_000189455.2	Staphylococcus aureus O46	Staphylococcus aureus	subclinical ewe mastitis; ovine	2002	2002	France	Europe	France	Sheep, Ovis aries	Clinical	GCF_000189455	NA	GCF_000189455
GCA_000189495.1	Staphylococcus pseudintermedius ED99	Staphylococcus pseudintermedius	NA	NA	NA	NA	NA	NA	NA	Unknown	GCF_000189495	NA	GCF_000189495
GCA_000204665.1	Staphylococcus aureus subsp. aureus T0131	Staphylococcus aureus	87-year-old patient	2006	2006	China	NA	No.3 Central Hospital in Tianjin, China	Human, Homo sapiens	Clinical	GCF_000204665	NA	GCF_000204665
GCA_000210315.1	Staphylococcus aureus subsp. aureus ED133	Staphylococcus aureus	NA	NA	NA	NA	NA	NA	NA	Unknown	GCF_000210315	NA	GCF_000210315
GCA_000236925.1	Staphylococcus argenteus strain MSHR1132	Staphylococcus argenteus	NA	NA	NA	NA	NA	NA	NA	Unknown	GCF_000236925	NA	GCF_000236925
GCA_000237125.1	Staphylococcus aureus subsp. aureus M013	Staphylococcus aureus	NA	NA	NA	Taiwan	Asia	Taiwan	NA	Unknown	GCF_000237125	NA	GCF_000237125
GCA_000237265.1	Staphylococcus aureus subsp. aureus LGA251	Staphylococcus aureus	NA	NA	NA	NA	NA	NA	NA	Unknown	GCF_000237265	NA	GCF_000237265
GCA_000239235.1	Staphylococcus aureus subsp. aureus 11819-97	Staphylococcus aureus	skin abscess	NA	NA	Denmark	Europe	Denmark	Human, Homo sapiens	Clinical	GCF_000239235	NA	GCF_000239235
GCA_000245495.1	Staphylococcus aureus subsp. aureus VC40	Staphylococcus aureus	NA	NA	NA	NA	NA	NA	NA	Unknown	GCF_000245495	NA	GCF_000245495
GCA_000253135.1	Staphylococcus aureus subsp. aureus ECT-R 2	Staphylococcus aureus	NA	NA	NA	NA	NA	NA	NA	Unknown	GCF_000253135	NA	GCF_000253135
GCA_000270465.1	Staphylococcus lugdunensis N920143	Staphylococcus lugdunensis	NA	NA	NA	NA	NA	NA	NA	Unknown	GCF_000270465	NA	GCF_000270465
GCA_000284535.1	Staphylococcus aureus subsp. aureus HO 5096 0412	Staphylococcus aureus	NA	NA	NA	NA	NA	NA	NA	Unknown	GCF_000284535	NA	GCF_000284535
GCA_000296595.1	Staphylococcus aureus 08BA02176	Staphylococcus aureus	soft tissue infection of skin	2008	2008	Canada	North America	Canada	Human, Homo sapiens	Clinical	GCF_000296595	NA	GCF_000296595
GCA_000382965.1	Staphylococcus aureus subsp. aureus ST228	Staphylococcus aureus	NA	NA	NA	NA	NA	NA	NA	Unknown	GCF_000382965	NA	GCF_000382965
GCA_000382985.1	Staphylococcus aureus subsp. aureus ST228	Staphylococcus aureus	NA	NA	NA	NA	NA	NA	NA	Unknown	GCF_000382985	NA	GCF_000382985
GCA_000383005.1	Staphylococcus aureus subsp. aureus ST228	Staphylococcus aureus	NA	NA	NA	NA	NA	NA	NA	Unknown	GCF_000383005	NA	GCF_000383005
GCA_000412775.1	Staphylococcus aureus CA-347	Staphylococcus aureus	NA	NA	NA	NA	NA	NA	NA	Unknown	GCF_000412775	NA	GCF_000412775
GCA_000418345.1	Staphylococcus aureus Bmb9393	Staphylococcus aureus	patient with blood stream infection	1993	1993	Brazil	South America	Brazil: Rio de Janeiro	Human, Homo sapiens	Clinical	GCF_000418345	NA	GCF_000418345
GCA_000452385.1	Staphylococcus aureus subsp. aureus Tager 104	Staphylococcus aureus	cutaneous abscess	1947	1947	USA	NA	United States	Human, Homo sapiens	Clinical	GCF_000452385	NA	GCF_000452385
GCA_000462955.1	Staphylococcus aureus subsp. aureus 6850	Staphylococcus aureus	patient with a complicated S	NA	NA	NA	NA	NA	Human, Homo sapiens	Clinical	GCF_000462955	NA	GCF_000462955
GCA_000463055.1	Staphylococcus aureus subsp. aureus CN1	Staphylococcus aureus	Korea	NA	NA	Korea	NA	NA	NA	Unknown	GCF_000463055	NA	GCF_000463055
GCA_000470845.1	Staphylococcus aureus subsp. aureus SA957	Staphylococcus aureus	NA	NA	NA	NA	NA	NA	NA	Unknown	GCF_000470845	NA	GCF_000470845
GCA_000470865.1	Staphylococcus aureus subsp. aureus SA40	Staphylococcus aureus	NA	NA	NA	NA	NA	NA	NA	Unknown	GCF_000470865	NA	GCF_000470865
GCA_000485885.1	Staphylococcus aureus subsp. aureus Z172	Staphylococcus aureus	NA	NA	NA	Taiwan	Asia	Taiwan	NA	Unknown	GCF_000485885	NA	GCF_000485885
GCA_000494875.1	Staphylococcus pasteuri SP1	Staphylococcus pasteuri	NA	NA	NA	NA	NA	NA	NA	Unknown	GCF_000494875	NA	GCF_000494875
GCA_000568455.1	Staphylococcus aureus USA300-ISMMS1	Staphylococcus aureus	NA	NA	NA	NA	NA	NA	NA	Unknown	GCF_000568455	NA	GCF_000568455
GCA_000597965.1	Staphylococcus aureus strain 502A	Staphylococcus aureus	newborn nursery	1963	1963	USA	North America	USA: New York City	Human, Homo sapiens	Human commensal	GCF_000597965	NA	GCF_000597965
GCA_000706685.1	Staphylococcus xylosus strain HKUOPL8	Staphylococcus xylosus	NA	2012	2012	NA	NA	NA	NA	Unknown	GCF_000706685	NA	GCF_000706685
GCA_000709415.1	Staphylococcus xylosus strain SMQ121	Staphylococcus xylosus	NA	NA	NA	NA	NA	NA	NA	Unknown	GCF_000709415	NA	GCF_000709415
GCA_000737615.1	Staphylococcus aureus subsp. aureus SA268	Staphylococcus aureus	NA	NA	NA	NA	NA	NA	NA	Unknown	GCF_000737615	NA	GCF_000737615
GCA_000746505.1	Staphylococcus aureus strain 2395 USA500	Staphylococcus aureus	NA	NA	NA	NA	NA	NA	NA	Unknown	GCF_000746505	NA	GCF_000746505
GCA_000751035.1	Staphylococcus epidermidis PM221	Staphylococcus epidermidis	NA	NA	NA	NA	NA	NA	NA	Unknown	GCF_000751035	NA	GCF_000751035
GCA_000756205.1	Staphylococcus aureus subsp. aureus strain ATCC 25923	Staphylococcus aureus	Clinical	1945	1945	USA	North America	USA: Seattle	Human, Homo sapiens	Clinical	GCF_000756205	NA	GCF_000756205
GCA_000759555.1	Staphylococcus epidermidis strain SEI	Staphylococcus epidermidis	Clinical isolate	NA	NA	NA	NA	NA	NA	Clinical	GCF_000759555	NA	GCF_000759555
GCA_000769575.1	Staphylococcus aureus subsp. aureus Gv69	Staphylococcus aureus	hospitalized patient presented with wound infection	1996	1996	Brazil	NA	Teresina PI Brazil	Human, Homo sapiens	Clinical	GCF_000769575	NA	GCF_000769575
GCA_000772025.1	Staphylococcus aureus subsp. aureus FORC_001	Staphylococcus aureus	one of the real sample which caused food-borne outbreakes	2014-03-14	2014	South Korea	Asia	South Korea	NA	Clinical	GCF_000772025	NA	GCF_000772025
GCA_000815045.1	Staphylococcus aureus 29b_MRSA	Staphylococcus aureus	NA	2014-01-01	2014	NA	NA	NA	NA	Unknown	GCF_000815045	NA	GCF_000815045
GCA_000815085.1	Staphylococcus aureus 31b_MRSA	Staphylococcus aureus	NA	2014-01-01	2014	NA	NA	NA	NA	Unknown	GCF_000815085	NA	GCF_000815085
GCA_000815125.1	Staphylococcus aureus 33b	Staphylococcus aureus	Trypticase Soy Agar/Broth	NA	NA	USA	NA	United States	NA	Unknown	GCF_000815125	NA	GCF_000815125
GCA_000815165.1	Staphylococcus aureus 26b_MRSA	Staphylococcus aureus	NA	2014-01-01	2014	NA	NA	NA	NA	Unknown	GCF_000815165	NA	GCF_000815165
GCA_000815205.1	Staphylococcus aureus 25b_MRSA	Staphylococcus aureus	NA	2014-01-01	2014	NA	NA	NA	NA	Unknown	GCF_000815205	NA	GCF_000815205
GCA_000815245.1	Staphylococcus aureus 27b_MRSA	Staphylococcus aureus	NA	2014-01-01	2014	NA	NA	NA	NA	Unknown	GCF_000815245	NA	GCF_000815245
GCA_000816085.1	Staphylococcus hyicus ATCC 11249	Staphylococcus hyicus	NA	NA	NA	NA	NA	NA	NA	Unknown	GCF_000816085	NA	GCF_000816085
GCA_000967325.1	Staphylococcus aureus subsp. aureus ST228	Staphylococcus aureus	NA	NA	NA	NA	NA	NA	NA	Unknown	GCF_000967325	NA	GCF_000967325
GCA_000967345.1	Staphylococcus aureus ST228/10497	Staphylococcus aureus	NA	NA	NA	NA	NA	NA	NA	Unknown	GCF_000967345	NA	GCF_000967345
GCA_000967365.1	Staphylococcus aureus subsp. aureus ST228	Staphylococcus aureus	NA	NA	NA	NA	NA	NA	NA	Unknown	GCF_000967365	NA	GCF_000967365
GCA_000967385.1	Staphylococcus aureus subsp. aureus ST228	Staphylococcus aureus	NA	NA	NA	NA	NA	NA	NA	Unknown	GCF_000967385	NA	GCF_000967385
GCA_000967405.1	Staphylococcus aureus ST228/18412	Staphylococcus aureus	NA	NA	NA	NA	NA	NA	NA	Unknown	GCF_000967405	NA	GCF_000967405
GCA_001018805.1	Staphylococcus aureus strain NRS152	Staphylococcus aureus	pathogen	NA	NA	NA	NA	NA	Human, Homo sapiens	Clinical	GCF_001018805	NA	GCF_001018805
GCA_001021875.1	Staphylococcus aureus strain M121	Staphylococcus aureus	nasal swab	2004	2004	Colombia	South America	Colombia	Human, Homo sapiens	Human commensal	GCF_001021875	NA	GCF_001021875
GCA_001021895.1	Staphylococcus aureus strain CA15	Staphylococcus aureus	blood	2007	2007	Colombia	South America	Colombia	Human, Homo sapiens	Human commensal	GCF_001021895	NA	GCF_001021895
GCA_001027045.1	Staphylococcus aureus strain RKI4	Staphylococcus aureus	cultured Bacterial/Archaeal sample	2008	2008	Germany	Europe	Germany	Human, Homo sapiens	Human commensal	GCF_001027045	NA	GCF_001027045
GCA_001027105.1	Staphylococcus aureus subsp. aureus DSM 20231	Staphylococcus aureus	Clinical	1953	1953	NA	NA	NA	Human, Homo sapiens	Clinical	GCF_001027105	NA	GCF_001027105
GCA_001028645.1	Staphylococcus capitis subsp. capitis strain AYP1020	Staphylococcus capitis	Blood	2011-05	2011	Australia	Oceania	Australia	Human, Homo sapiens	Human commensal	GCF_001028645	NA	GCF_001028645
GCA_001045795.2	Staphylococcus aureus strain CA12	Staphylococcus aureus	bood	2007	2007	Colombia	South America	Colombia	Human, Homo sapiens	Human commensal	GCF_001045795	NA	GCF_001045795
GCA_001045995.2	Staphylococcus aureus strain HUV05	Staphylococcus aureus	blood	2006	2006	Colombia	South America	Colombia	Human, Homo sapiens	Human commensal	GCF_001045995	NA	GCF_001045995
GCA_001046095.2	Staphylococcus aureus strain V2200	Staphylococcus aureus	pathogen	2007-09-13	2007	Venezuela	South America	Venezuela	Human, Homo sapiens	Clinical	GCF_001046095	NA	GCF_001046095
GCA_001183705.1	Staphylococcus aureus subsp. aureus strain USA300_2014.C01	Staphylococcus aureus	Purulent abscess	2011	2011	Georgia	Asia	Georgia: USA	Human, Homo sapiens	Clinical	GCF_001183705	NA	GCF_001183705
GCA_001183725.1	Staphylococcus aureus subsp. aureus strain USA300_2014.C02	Staphylococcus aureus	Purulent abscess	2011	2011	USA	North America	USA: Georgia	Human, Homo sapiens	Clinical	GCF_001183725	NA	GCF_001183725
GCA_001278745.1	Staphylococcus aureus strain HOU1444-VR	Staphylococcus aureus	blood	2012	2012	Brazil	South America	Brazil: Sao Paulo	Human, Homo sapiens	Human commensal	GCF_001278745	NA	GCF_001278745
GCA_001281145.1	Staphylococcus aureus strain SA564	Staphylococcus aureus	NA	2013	2013	Switzerland	Europe	Switzerland: Geneva	Human, Homo sapiens	Unknown	GCF_001281145	NA	GCF_001281145
GCA_001296985.1	Staphylococcus aureus subsp. aureus strain GR2	Staphylococcus aureus	Swab	2006	2006	Greece	Europe	Greece	Human, Homo sapiens	Human commensal	GCF_001296985	NA	GCF_001296985
GCA_001307235.1	Staphylococcus aureus subsp. aureus strain JS395	Staphylococcus aureus	Clinical specimen	1998	1998	Switzerland	Europe	Switzerland	Human, Homo sapiens	Clinical	GCF_001307235	NA	GCF_001307235
GCA_001442815.1	Staphylococcus agnetis strain 908	Staphylococcus agnetis	infected leg joint associated with lameness	2013	2013	USA	NA	Fayetteville, AR	Chicken, Gallus gallus	Clinical	GCF_001442815	NA	GCF_001442815
GCA_001457495.1	Staphylococcus aureus strain NCTC13435	Staphylococcus aureus	skin abscess	2003	2003	United Kingdom	Europe	United Kingdom	Human, Homo sapiens	Clinical	GCF_001457495	NA	GCF_001457495
GCA_001465635.1	Staphylococcus aureus strain RIVM1295	Staphylococcus aureus	pathogen	2009-03-26	2009	Netherlands	Europe	Netherlands: Bilthoven	Human, Homo sapiens	Clinical	GCF_001465635	NA	GCF_001465635
GCA_001465675.1	Staphylococcus aureus strain RIVM1607	Staphylococcus aureus	pathogen	2008-04-24	2008	Netherlands	Europe	Netherlands: Bilthoven	Human, Homo sapiens	Clinical	GCF_001465675	NA	GCF_001465675
GCA_001515665.1	Staphylococcus aureus subsp. aureus strain Gv51	Staphylococcus aureus	From patient with pneumonia	1997	1997	Brazil	South America	Brazil: Teresina, PI	Human, Homo sapiens	Clinical	GCF_001515665	NA	GCF_001515665
GCA_001515685.1	Staphylococcus aureus subsp. aureus strain Be62	Staphylococcus aureus	From patient with blood stream infection	1996	1996	Brazil	South America	Brazil: Belem city	Human, Homo sapiens	Clinical	GCF_001515685	NA	GCF_001515685
GCA_001515705.1	Staphylococcus aureus subsp. aureus strain Gv88	Staphylococcus aureus	From patient with wound infection	1997	1997	Brazil	South America	Brazil: Teresina, PI	Human, Homo sapiens	Clinical	GCF_001515705	NA	GCF_001515705
GCA_001548295.1	Staphylococcus aureus strain FDA209P	Staphylococcus aureus	human prior to antibiotics introduction	NA	NA	NA	NA	NA	Human, Homo sapiens	Human commensal	GCF_001548295	NA	GCF_001548295
GCA_001548415.1	Staphylococcus aureus strain MI	Staphylococcus aureus	human peritoneal fluid	1997-07-19	1997	USA	North America	USA:Michigan	Human, Homo sapiens	Human commensal	GCF_001548415	NA	GCF_001548415
GCA_001558275.1	Staphylococcus saprophyticus strain FDAARGOS_168	Staphylococcus saprophyticus	urine	2014-06-19	2014	USA	North America	USA:DC	Human, Homo sapiens	Human commensal	GCF_001558275	NA	GCF_001558275
GCA_001558375.1	Staphylococcus saprophyticus strain FDAARGOS_137	Staphylococcus saprophyticus	urine clean catch	2014-02-01	2014	USA	North America	USA:DC	Human, Homo sapiens	Human commensal	GCF_001558375	NA	GCF_001558375
GCA_001558775.1	Staphylococcus lugdunensis strain FDAARGOS_141	Staphylococcus lugdunensis	Right elbow swab	2014-03-04	2014	USA	North America	USA:DC	Human, Homo sapiens	Human commensal	GCF_001558775	NA	GCF_001558775
GCA_001558795.1	Staphylococcus aureus strain FDAARGOS_159	Staphylococcus aureus	skin swab	2014-05-15	2014	USA	North America	USA:DC	Human, Homo sapiens	Human commensal	GCF_001558795	NA	GCF_001558795
GCA_001558815.1	Staphylococcus lugdunensis strain FDAARGOS_143	Staphylococcus lugdunensis	Abscess	2014-03-12	2014	USA	North America	USA:DC	Human, Homo sapiens	Clinical	GCF_001558815	NA	GCF_001558815
GCA_001580515.1	Staphylococcus aureus strain UTSW MRSA 55	Staphylococcus aureus	blood	2013-11-05	2013	USA	North America	USA: Children Hospital, Dallas, Texas	Human, Homo sapiens	Human commensal	GCF_001580515	NA	GCF_001580515
GCA_001611325.1	Staphylococcus aureus strain ST20130940	Staphylococcus aureus	83-year old woman with a hip prosthesis infection	2010-01	2010	France	Europe	France	Human, Homo sapiens	Clinical	GCF_001611325	NA	GCF_001611325
GCA_001611365.1	Staphylococcus aureus strain ST20130942	Staphylococcus aureus	88-year old man presenting knee prosthesis infection	2009-05	2009	France	Europe	France	Human, Homo sapiens	Clinical	GCF_001611365	NA	GCF_001611365
GCA_001611385.1	Staphylococcus aureus strain ST20130943	Staphylococcus aureus	88-year old man presenting knee prosthesis infection	2009-12	2009	France	Europe	France	Human, Homo sapiens	Clinical	GCF_001611385	NA	GCF_001611385
GCA_001611405.1	Staphylococcus aureus strain ST20130938	Staphylococcus aureus	26-year old man with an implant associated osteitis	2009-05	2009	France	Europe	France	Human, Homo sapiens	Clinical	GCF_001611405	NA	GCF_001611405
GCA_001611425.1	Staphylococcus aureus strain ST20130939	Staphylococcus aureus	26-year old man with an implant associated osteitis	2009-08	2009	France	Europe	France	Human, Homo sapiens	Clinical	GCF_001611425	NA	GCF_001611425
GCA_001611955.1	Staphylococcus haemolyticus strain S167	Staphylococcus haemolyticus	leaf vegetable	2012	2012	South Korea	Asia	South Korea	NA	Food origin	GCF_001611955	NA	GCF_001611955
GCA_001618305.1	Staphylococcus aureus strain RIVM6519	Staphylococcus aureus	pathogen	2012-12-20	2012	Netherlands	Europe	Netherlands: Bilthoven	Human, Homo sapiens	Clinical	GCF_001618305	NA	GCF_001618305
GCA_001640905.1	Staphylococcus aureus strain NCCP14558	Staphylococcus aureus	blood	2013	2013	Korea	Asia	Korea: Cheonju	Human, Homo sapiens	Human commensal	GCF_001640905	NA	GCF_001640905
GCA_001640925.1	Staphylococcus aureus strain NCCP14562 strain Sequencing	Staphylococcus aureus	blood	2013	2013	Korea	Asia	Korea: Cheonju	Human, Homo sapiens	Human commensal	GCF_001640925	NA	GCF_001640925
GCA_001641025.1	Staphylococcus aureus strain V521	Staphylococcus aureus	blood	2011	2011	Korea	Asia	Korea: Cheonju	Human, Homo sapiens	Human commensal	GCF_001641025	NA	GCF_001641025
GCA_001682235.1	Staphylococcus equorum strain C2014	Staphylococcus equorum	Saeu-jeotgal, salted fermented food	2011-03	2011	South Korea	Asia	South Korea: Suwon	NA	Food origin	GCF_001682235	NA	GCF_001682235
GCA_001683315.1	Staphylococcus equorum strain KM1031	Staphylococcus equorum	Myeolchi-jeotgal, salted fermented food	2010-03	2010	South Korea	Asia	South Korea: Suwon	NA	Food origin	GCF_001683315	NA	GCF_001683315
GCA_001717645.1	Staphylococcus aureus subsp. aureus strain 5118.N	Staphylococcus aureus	Nose from military trainee	2010-07-26	2010	USA	North America	USA: Ft. Benning, Georgia	Human, Homo sapiens	Human commensal	GCF_001717645	NA	GCF_001717645
GCA_001717665.1	Staphylococcus aureus subsp. aureus strain 2148.N	Staphylococcus aureus	Nose from military trainee	2011-10-13	2011	USA	North America	USA: Ft. Benning, Georgia	Human, Homo sapiens	Human commensal	GCF_001717665	NA	GCF_001717665
GCA_001717685.1	Staphylococcus aureus subsp. aureus strain 1971.CO1	Staphylococcus aureus	Purulent absess from military trainee	2011-09-08	2011	USA	North America	USA: Ft. Benning, Georgia	Human, Homo sapiens	Clinical	GCF_001717685	NA	GCF_001717685
GCA_001717705.1	Staphylococcus aureus subsp. aureus strain 1969.N	Staphylococcus aureus	Nose from military trainee	2011-09-07	2011	USA	North America	USA: Ft. Benning, Georgia	Human, Homo sapiens	Human commensal	GCF_001717705	NA	GCF_001717705
GCA_001717725.1	Staphylococcus aureus subsp. aureus strain 1625.CO1	Staphylococcus aureus	Purulent absess from military trainee	2011-03-11	2011	USA	North America	USA: Ft. Benning, Georgia	Human, Homo sapiens	Clinical	GCF_001717725	NA	GCF_001717725
GCA_001717975.1	Staphylococcus aureus subsp. aureus strain 2148.CO1	Staphylococcus aureus	purulent absess from military trainee	2011-10-11	2011	USA	North America	USA: Ft. Benning, Georgia	Human, Homo sapiens	Clinical	GCF_001717975	NA	GCF_001717975
GCA_001887075.1	Staphylococcus aureus subsp. aureus strain LA-MRSA ST398 strain E154	Staphylococcus aureus	chicken drumstick	2013-06-30	2013	Canada	North America	Canada:Quebec	NA	Food origin	GCF_001887075	NA	GCF_001887075
GCA_001922405.1	Staphylococcus condimenti strain StO 2014-01	Staphylococcus condimenti	pathogen	2014	2014	Norway	Europe	Norway	Human, Homo sapiens	Clinical	GCF_001922405	NA	GCF_001922405
GCA_001956655.2	Staphylococcus epidermidis strain 14.1.R1	Staphylococcus epidermidis	microbe sample	2015	2015	Denmark	Europe	Denmark: Aarhus	Human, Homo sapiens	Human commensal	GCF_001956655	NA	GCF_001956655
GCA_001956815.1	Staphylococcus aureus subsp. aureus strain USA300_SUR1	Staphylococcus aureus	NA	NA	NA	NA	NA	NA	NA	Unknown	GCF_001956815	NA	GCF_001956815
GCA_001975005.1	Staphylococcus aureus subsp. aureus strain UCI62	Staphylococcus aureus	Human_no contact with swine	2010	2010	USA	North America	USA: California	Human, Homo sapiens	Human commensal	GCF_001975005	NA	GCF_001975005
GCA_001975045.1	Staphylococcus aureus subsp. aureus strain UCI 28 strain ST5	Staphylococcus aureus	Human_no contact with swine	2009	2009	USA	North America	USA: California	Human, Homo sapiens	Human commensal	GCF_001975045	NA	GCF_001975045
GCA_001986135.1	Staphylococcus aureus strain SR434	Staphylococcus aureus	skin	2015-11-26	2015	China	Asia	China:Hangzhou	Human, Homo sapiens	Human commensal	GCF_001986135	NA	GCF_001986135
GCA_002000565.1	Staphylococcus aureus strain USA300-SUR9	Staphylococcus aureus	Nose	2013-05-02	2013	Suriname	South America	Suriname: Paramaribo	Human, Homo sapiens	Human commensal	GCF_002000565	NA	GCF_002000565
GCA_002000585.1	Staphylococcus aureus strain USA300-SUR10	Staphylococcus aureus	Nose	2013-05-03	2013	Suriname	South America	Suriname: Paramaribo	Human, Homo sapiens	Human commensal	GCF_002000585	NA	GCF_002000585
GCA_002000605.1	Staphylococcus aureus strain USA300-SUR11	Staphylococcus aureus	Perineum	2013-05-03	2013	Suriname	South America	Suriname: Paramaribo	Human, Homo sapiens	Human commensal	GCF_002000605	NA	GCF_002000605
GCA_002000625.1	Staphylococcus aureus strain USA300-SUR12	Staphylococcus aureus	Wound left foot	2013-05-09	2013	Suriname	South America	Suriname: Paramaribo	Human, Homo sapiens	Clinical	GCF_002000625	NA	GCF_002000625
GCA_002000645.1	Staphylococcus aureus strain USA300-SUR13	Staphylococcus aureus	Pus left axilla	2013-05-09	2013	Suriname	South America	Suriname: Paramaribo	Human, Homo sapiens	Clinical	GCF_002000645	NA	GCF_002000645
GCA_002000665.1	Staphylococcus aureus strain USA300-SUR14	Staphylococcus aureus	Wound groin	2013-05-14	2013	Suriname	South America	Suriname: Paramaribo	Human, Homo sapiens	Clinical	GCF_002000665	NA	GCF_002000665
GCA_002000685.1	Staphylococcus aureus strain USA300-SUR15	Staphylococcus aureus	Nose	2013-05-17	2013	Suriname	South America	Suriname: Paramaribo	Human, Homo sapiens	Human commensal	GCF_002000685	NA	GCF_002000685
GCA_002000705.1	Staphylococcus aureus strain USA300-SUR16	Staphylococcus aureus	Perineum	2013-05-17	2013	Suriname	South America	Suriname: Paramaribo	Human, Homo sapiens	Human commensal	GCF_002000705	NA	GCF_002000705
GCA_002000725.1	Staphylococcus aureus strain USA300-SUR17	Staphylococcus aureus	Throat	2013-05-21	2013	Suriname	South America	Suriname: Paramaribo	Human, Homo sapiens	Human commensal	GCF_002000725	NA	GCF_002000725
GCA_002000745.1	Staphylococcus aureus strain USA300-SUR18	Staphylococcus aureus	Nose	2013-05-21	2013	Suriname	South America	Suriname: Paramaribo	Human, Homo sapiens	Human commensal	GCF_002000745	NA	GCF_002000745
GCA_002000765.1	Staphylococcus aureus strain USA300-SUR19	Staphylococcus aureus	Perineum	2013-05-21	2013	Suriname	South America	Suriname: Paramaribo	Human, Homo sapiens	Human commensal	GCF_002000765	NA	GCF_002000765
GCA_002000785.1	Staphylococcus aureus strain USA300-SUR20	Staphylococcus aureus	Nose	2013-05-23	2013	Suriname	South America	Suriname: Nickerie	Human, Homo sapiens	Human commensal	GCF_002000785	NA	GCF_002000785
GCA_002000805.1	Staphylococcus aureus strain USA300-SUR21	Staphylococcus aureus	Pus	2013-05-27	2013	Suriname	South America	Suriname: Paramaribo	Human, Homo sapiens	Clinical	GCF_002000805	NA	GCF_002000805
GCA_002000825.1	Staphylococcus aureus strain USA300-SUR22	Staphylococcus aureus	Pus axilla	2013-05-28	2013	Suriname	South America	Suriname: Nickerie	Human, Homo sapiens	Clinical	GCF_002000825	NA	GCF_002000825
GCA_002000845.1	Staphylococcus aureus strain USA300-SUR23	Staphylococcus aureus	Perineum	2013-05-28	2013	Suriname	South America	Suriname: Nickerie	Human, Homo sapiens	Human commensal	GCF_002000845	NA	GCF_002000845
GCA_002000865.1	Staphylococcus aureus strain USA300-SUR24	Staphylococcus aureus	Perineum	2013-05-28	2013	Suriname	South America	Suriname: Paramaribo	Human, Homo sapiens	Human commensal	GCF_002000865	NA	GCF_002000865
GCA_002025145.1	Staphylococcus aureus subsp. aureus strain ATCC 6538	Staphylococcus aureus	pleural fluid	1884	1884	Germany	Europe	Germany	Human, Homo sapiens	Human commensal	GCF_002025145	NA	GCF_002025145
GCA_002073395.2	Staphylococcus lugdunensis strain FDAARGOS_222	Staphylococcus lugdunensis	Axillary lymph node	1988	1988	France	Europe	France	Human, Homo sapiens	Human commensal	GCF_002073395	NA	GCF_002073395
GCA_002078255.1	Staphylococcus xylosus strain S170	Staphylococcus xylosus	leaf vegetable	2012	2012	South Korea	Asia	South Korea	NA	Food origin	GCF_002078255	NA	GCF_002078255
GCA_002085525.1	Staphylococcus aureus strain JE2	Staphylococcus aureus	skin and soft tissue	2013	2013	USA	North America	USA:Nebraska	Human, Homo sapiens	Human commensal	GCF_002085525	NA	GCF_002085525
GCA_002085695.1	Staphylococcus epidermidis strain 1457	Staphylococcus epidermidis	central veneous catheter	1990	1990	Germany	Europe	Germany	Human, Homo sapiens	Human commensal	GCF_002085695	NA	GCF_002085695
GCA_002088995.1	Staphylococcus aureus strain C2406	Staphylococcus aureus	Lung	2004-05	2004	Canada	North America	Canada: Calgary	Human, Homo sapiens	Human commensal	GCF_002088995	NA	GCF_002088995
GCA_002089035.2	Staphylococcus aureus strain 293G	Staphylococcus aureus	Groin swab	2014-07	2014	Canada	North America	Canada: Calgary	Human, Homo sapiens	Human commensal	GCF_002089035	NA	GCF_002089035
GCA_002089055.1	Staphylococcus aureus strain GD5	Staphylococcus aureus	pathogen	NA	NA	China	Asia	China: Guangdong	Human, Homo sapiens	Clinical	GCF_002089055	NA	GCF_002089055
GCA_002089075.2	Staphylococcus aureus strain GD705	Staphylococcus aureus	pathogen	NA	NA	China	Asia	China: Guangdong	Human, Homo sapiens	Clinical	GCF_002089075	NA	GCF_002089075
GCA_002089095.2	Staphylococcus aureus strain GD1677	Staphylococcus aureus	pathogen	NA	NA	China	Asia	China: Guangdong	Human, Homo sapiens	Clinical	GCF_002089095	NA	GCF_002089095
GCA_002089115.2	Staphylococcus aureus strain GD1539	Staphylococcus aureus	pathogen	NA	NA	China	Asia	China: Guangdong	Human, Homo sapiens	Clinical	GCF_002089115	NA	GCF_002089115
GCA_002097595.2	Staphylococcus aureus strain M92	Staphylococcus aureus	Nasal swab	NA	NA	Canada	North America	Canada: Calgary	Human, Homo sapiens	Human commensal	GCF_002097595	NA	GCF_002097595
GCA_002101335.1	Staphylococcus lutrae strain ATCC 700373	Staphylococcus lutrae	mammary gland, supra mammary lymph node	1997	1997	United Kingdom	Europe	United Kingdom: Scotland: Isle of Skye, Inner Hebrides	otter	Animal commensal	GCF_002101335	NA	GCF_002101335
GCA_002140115.1	Staphylococcus aureus strain FORC_039	Staphylococcus aureus	pork	NA	NA	South Korea	Asia	South Korea	NA	Food origin	GCF_002140115	NA	GCF_002140115
GCA_002202075.1	Staphylococcus aureus strain Seattle 1945 strain G477	Staphylococcus aureus	pathogen	2014-04-04	2014	Germany	Europe	Germany: Saarbruecken	Human, Homo sapiens	Clinical	GCF_002202075	NA	GCF_002202075
GCA_002202095.1	Staphylococcus aureus strain Seattle 1945	Staphylococcus aureus	pathogen	2013-11-07	2013	Germany	Europe	Germany: Dresden	Human, Homo sapiens	Clinical	GCF_002202095	NA	GCF_002202095
GCA_002204555.1	Staphylococcus aureus strain ISU935	Staphylococcus aureus	Nasal Swab	2010	2010	USA	NA	United States	Pig, Sus scrofa	Animal commensal	GCF_002204555	NA	GCF_002204555
GCA_002204575.1	Staphylococcus aureus subsp. aureus strain ISU926	Staphylococcus aureus	Nasal Swab	2010	2010	USA	NA	United States	Pig, Sus scrofa	Animal commensal	GCF_002204575	NA	GCF_002204575
GCA_002208805.2	Staphylococcus pettenkoferi strain FDAARGOS_288	Staphylococcus pettenkoferi	Blood	2014-11-12	2014	USA	North America	USA:DC	Human, Homo sapiens	Human commensal	GCF_002208805	NA	GCF_002208805
GCA_002208905.1	Staphylococcus saprophyticus strain FDAARGOS_336	Staphylococcus saprophyticus	urine clean catch	2015-02-25	2015	USA	North America	USA:DC	Human, Homo sapiens	Human commensal	GCF_002208905	NA	GCF_002208905
GCA_002209265.1	Staphylococcus saprophyticus strain FDAARGOS_355	Staphylococcus saprophyticus	urine	1935	1935	United Kingdom	Europe	United Kingdom: Manchester University	Human, Homo sapiens	Human commensal	GCF_002209265	NA	GCF_002209265
GCA_002209325.1	Staphylococcus aureus strain FORC_045	Staphylococcus aureus	blood	2014-07-01	2014	South Korea	Asia	South Korea: Seoul	Human, Homo sapiens	Human commensal	GCF_002209325	NA	GCF_002209325
GCA_002214665.1	Staphylococcus aureus strain FORC_040	Staphylococcus aureus	Pork	2013-04-16	2013	South Korea	Asia	South Korea	NA	Animal commensal	GCF_002214665	NA	GCF_002214665
GCA_002215535.1	Staphylococcus epidermidis strain ATCC 12228	Staphylococcus epidermidis	skin and mucous membranes	1908	1908	NA	NA	NA	Human, Homo sapiens	Human commensal	GCF_002215535	NA	GCF_002215535
GCA_002250095.2	Staphylococcus lugdunensis strain Klug93G-4	Staphylococcus lugdunensis	Groin	2014-02-10	2014	Hong Kong	Asia	Hong Kong	Human, Homo sapiens	Human commensal	GCF_002250095	NA	GCF_002250095
GCA_002310395.1	Staphylococcus aureus subsp. aureus strain ATCC	Staphylococcus aureus	Osteomyelitis	1970	1970	NA	NA	NA	Human, Homo sapiens	Clinical	GCF_002310395	NA	GCF_002310395
GCA_002310435.1	Staphylococcus aureus subsp. aureus str. Newman	Staphylococcus aureus	Genomic DNA	2007-07	2007	Japan	NA	Tokyo	Human, Homo sapiens	Human commensal	GCF_002310435	NA	GCF_002310435
GCA_002355355.1	Staphylococcus aureus strain OC8	Staphylococcus aureus	ST8/SCCmecIVc clinical isolate	2007	2007	Russia	Europe	Russia:Krasnoyarsk	Human, Homo sapiens	Clinical	GCF_002355355	NA	GCF_002355355
GCA_002356175.1	Staphylococcus capitis strain TW2795	Staphylococcus capitis	human-associated	1997-12-22	1997	Japan	Asia	Japan:Tokyo	Human, Homo sapiens	Human commensal	GCF_002356175	NA	GCF_002356175
GCA_002356675.1	Staphylococcus aureus strain JH4899	Staphylococcus aureus	type 2 diabetes patient	2013	2013	Japan	Asia	Japan:Okayama, tsuyama	Human, Homo sapiens	Clinical	GCF_002356675	NA	GCF_002356675
GCA_002386185.1	Staphylococcus simulans strain FDAARGOS_383	Staphylococcus simulans	Urine catheter	2015-05-05	2015	USA	North America	USA:DC	Human, Homo sapiens	Human commensal	GCF_002386185	NA	GCF_002386185
GCA_002386245.1	Staphylococcus aureus strain FDAARGOS_412	Staphylococcus aureus	pathogen	NA	NA	NA	NA	NA	Human, Homo sapiens	Clinical	GCF_002386245	NA	GCF_002386245
GCA_002407165.1	Staphylococcus lugdunensis strain FDAARGOS_377	Staphylococcus lugdunensis	Abscess	2015-04-11	2015	USA	North America	USA:DC	Human, Homo sapiens	Clinical	GCF_002407165	NA	GCF_002407165
GCA_002442895.1	Staphylococcus nepalensis strain JS1	Staphylococcus nepalensis	Korean fermented food	2016-01-28	2016	South Korea	Asia	South Korea	NA	Food origin	GCF_002442895	NA	GCF_002442895
GCA_002442915.1	Staphylococcus pasteuri strain JS7	Staphylococcus pasteuri	Korean fermented food	2016-01-28	2016	South Korea	Asia	South Korea	NA	Food origin	GCF_002442915	NA	GCF_002442915
GCA_002442935.1	Staphylococcus nepalensis strain JS11	Staphylococcus nepalensis	Korean fermented food	2016-01-28	2016	South Korea	Asia	South Korea	NA	Food origin	GCF_002442935	NA	GCF_002442935
GCA_002442975.1	Staphylococcus aureus strain HZW450	Staphylococcus aureus	pus	2016-08-08	2016	China	Asia	China: Hangzhou	Human, Homo sapiens	Clinical	GCF_002442975	NA	GCF_002442975
GCA_002591175.1	Staphylococcus capitis strain FDAARGOS_378	Staphylococcus capitis	CSF	2015-04-25	2015	USA	North America	USA:DC	Human, Homo sapiens	Human commensal	GCF_002591175	NA	GCF_002591175
GCA_002591215.1	Staphylococcus lugdunensis strain FDAARGOS_381	Staphylococcus lugdunensis	Abscess	2015-04-23	2015	USA	North America	USA:DC	Human, Homo sapiens	Clinical	GCF_002591215	NA	GCF_002591215
GCA_002633765.1	Staphylococcus aureus strain CFSAN007835	Staphylococcus aureus	bakery environment - mixing bowl outside	2010-12-27	2010	USA	North America	USA: IL	NA	Environmental	GCF_002633765	NA	GCF_002633765
GCA_002633785.1	Staphylococcus aureus strain CFSAN007847	Staphylococcus aureus	bakery environment - light switches on NW wall	2011-01-10	2011	USA	North America	USA: IL	NA	Environmental	GCF_002633785	NA	GCF_002633785
GCA_002633805.1	Staphylococcus aureus strain CFSAN007850	Staphylococcus aureus	bakery environment - concentrated whipped topping	2010-12-28	2010	USA	North America	USA: IL	NA	Environmental	GCF_002633805	NA	GCF_002633805
GCA_002633825.1	Staphylococcus aureus strain CFSAN007851	Staphylococcus aureus	bakery environment - assembly production room	2011-11-18	2011	USA	North America	USA: IL	NA	Environmental	GCF_002633825	NA	GCF_002633825
GCA_002633845.1	Staphylococcus aureus strain CFSAN007883	Staphylococcus aureus	bakery environment - bottom metal shelf on table used for making birthday cakes	2010-12-27	2010	USA	North America	USA: IL	NA	Environmental	GCF_002633845	NA	GCF_002633845
GCA_002633865.1	Staphylococcus aureus strain CFSAN007894	Staphylococcus aureus	bakery environment - hallway	2011-11-18	2011	USA	North America	USA: IL	NA	Environmental	GCF_002633865	NA	GCF_002633865
GCA_002786465.1	Staphylococcus aureus subsp. aureus strain EDCC5458	Staphylococcus aureus	bone	2014-07-30	2014	Germany	Europe	Germany	Human, Homo sapiens	Human commensal	GCF_002786465	NA	GCF_002786465
GCA_002786535.1	Staphylococcus aureus subsp. aureus strain EDCC5464	Staphylococcus aureus	bone	2015-04-09	2015	Germany	Europe	Germany	Human, Homo sapiens	Human commensal	GCF_002786535	NA	GCF_002786535
GCA_002795285.1	Staphylococcus aureus strain USA400-0051	Staphylococcus aureus	microbe sample	2003-2006	2003	USA	NA	United States	Human, Homo sapiens	Human commensal	GCF_002795285	NA	GCF_002795285
GCA_002803885.1	Staphylococcus aureus strain 55-99-44	Staphylococcus aureus	Infection	2015-06-08	2015	Denmark	Europe	Denmark	Human, Homo sapiens	Clinical	GCF_002803885	NA	GCF_002803885
GCA_002812345.1	Staphylococcus argenteus strain XNO106	Staphylococcus argenteus	tissue obtained from patient with prosthetic joint infection	2015-01-05	2015	China	Asia	China: Chongqing	Human, Homo sapiens	Clinical	GCF_002812345	NA	GCF_002812345
GCA_002850315.1	Staphylococcus epidermidis DAR1907	Staphylococcus epidermidis	Blood	2007-05-05	2007	USA	North America	USA: New York	Homo sapiens	Human commensal	GCF_002850315	NA	GCF_002850315
GCA_002850375.1	Staphylococcus hominis subsp. hominis K1	Staphylococcus hominis	bovine milk	2014-07-29	2014	India	Asia	India:Anand	NA	Animal commensal	GCF_002850375	NA	GCF_002850375
GCA_002850395.1	Staphylococcus aureus strain K17	Staphylococcus aureus	bovine milk	2014-08-07	2014	India	Asia	India: Anand District	NA	Animal commensal	GCF_002850395	NA	GCF_002850395
GCA_002850415.1	Staphylococcus aureus strain K18	Staphylococcus aureus	Buffalo Milk	2014-06-19	2014	India	Asia	India:Anand	NA	Animal commensal	GCF_002850415	NA	GCF_002850415
GCA_002895385.1	Staphylococcus aureus strain MRSA107	Staphylococcus aureus	NA	2016-07-20	2016	China	Asia	China	NA	Unknown	GCF_002895385	NA	GCF_002895385
GCA_002906595.1	Staphylococcus haemolyticus strain 83131A	Staphylococcus haemolyticus	hospital	2016-10	2016	Netherlands	Europe	Netherlands: Groningen	Human, Homo sapiens	Clinical	GCF_002906595	NA	GCF_002906595
GCA_002906615.1	Staphylococcus haemolyticus strain 83131B	Staphylococcus haemolyticus	hospital	2016	2016	Netherlands	Europe	Netherlands: Groningen	Human, Homo sapiens	Clinical	GCF_002906615	NA	GCF_002906615
GCA_002944995.1	Staphylococcus epidermidis strain FDAARGOS_153	Staphylococcus epidermidis	peripheral blood	2014-04-26	2014	USA	North America	USA:DC	Human, Homo sapiens	Human commensal	GCF_002944995	NA	GCF_002944995
GCA_002950775.1	Staphylococcus pseudintermedius strain 5912	Staphylococcus pseudintermedius	ear canal	2009	2009	USA	North America	USA: Missouri	Dog, Canis lupus familiaris	Animal commensal	GCF_002950775	NA	GCF_002950775
GCA_002951505.1	Staphylococcus hominis C34847	Staphylococcus hominis	blood	2000-10-01	2000	Canada	North America	Canada	Homo sapiens	Human commensal	GCF_002951505	NA	GCF_002951505
GCA_002952015.1	Staphylococcus aureus strain K5	Staphylococcus aureus	milk	2014-08-01	2014	India	Asia	India:Anand	Bos taurus	Animal commensal	GCF_002952015	NA	GCF_002952015
GCA_002952715.2	Staphylococcus haemolyticus strain SGAir0252	Staphylococcus haemolyticus	air	2015-05-13	2015	Singapore	Asia	Singapore	NA	Environmental	GCF_002952715	NA	GCF_002952715
GCA_002954055.1	Staphylococcus epidermidis strain FDAARGOS_161	Staphylococcus epidermidis	peripheral blood	2014-05-22	2014	USA	North America	USA:DC	Human, Homo sapiens	Human commensal	GCF_002954055	NA	GCF_002954055
GCA_003006055.1	Staphylococcus simulans strain MR3	Staphylococcus simulans	brain tissue	2016-02-05	2016	USA	North America	USA:Florida	Sheep, Ovis aries	Animal commensal	GCF_003006055	NA	GCF_003006055
GCA_003006075.1	Staphylococcus simulans strain MR4	Staphylococcus simulans	placental tissue	2016-02-05	2016	USA	North America	USA:Florida	Sheep, Ovis aries	Animal commensal	GCF_003006075	NA	GCF_003006075
GCA_003010875.1	Staphylococcus aureus strain FORC59	Staphylococcus aureus	blood	2016-01-01	2016	South Korea	Asia	South Korea: Seoul	Human, Homo sapiens	Human commensal	GCF_003010875	NA	GCF_003010875
GCA_003012915.1	Staphylococcus felis strain ATCC 49168	Staphylococcus felis	NA	1989	1989	Japan	Asia	Japan	cats	Unknown	GCF_003012915	NA	GCF_003012915
GCA_003019255.1	Staphylococcus kloosii strain ATCC 43959	Staphylococcus kloosii	NA	1985	1985	Germany	Europe	Germany	squirrel	Unknown	GCF_003019255	NA	GCF_003019255
GCA_003019275.1	Staphylococcus muscae strain ATCC 49910	Staphylococcus muscae	NA	1992	1992	Czechoslovakia	Europe	Czechoslovakia	flies	Unknown	GCF_003019275	NA	GCF_003019275
GCA_003029645.1	Staphylococcus aureus strain CFSAN064038	Staphylococcus aureus	biological fluid-human	NA	NA	Denmark	Europe	Denmark	NA	Human commensal	GCF_003029645	NA	GCF_003029645
GCA_003030065.1	Staphylococcus aureus strain CFSAN018749	Staphylococcus aureus	tissue and/or biological fluid (swine)	NA	NA	Denmark	Europe	Denmark	NA	Animal commensal	GCF_003030065	NA	GCF_003030065
GCA_003030085.1	Staphylococcus aureus strain CFSAN064037	Staphylococcus aureus	biological fluid-human	NA	NA	Denmark	Europe	Denmark	NA	Human commensal	GCF_003030085	NA	GCF_003030085
GCA_003030225.1	Staphylococcus aureus strain CFSAN018750	Staphylococcus aureus	cow (Bos taurus)	NA	NA	Denmark	Europe	Denmark	Bos taurus	Animal commensal	GCF_003030225	NA	GCF_003030225
GCA_003031285.1	Staphylococcus aureus strain TF3198	Staphylococcus aureus	microbe sample	NA	NA	Japan	Asia	Japan	Human, Homo sapiens	Human commensal	GCF_003031285	NA	GCF_003031285
GCA_003031425.1	Staphylococcus aureus strain CFSAN007896	Staphylococcus aureus	bakery environment - assembly production room	2011-11-18	2011	USA	North America	USA:IL	NA	Environmental	GCF_003031425	NA	GCF_003031425
GCA_003031485.1	Staphylococcus aureus strain CC5	Staphylococcus aureus	Tracheal secretion	2014-07-23	2014	Brazil	South America	Brazil: Rio de Janeiro	Human, Homo sapiens	Human commensal	GCF_003031485	NA	GCF_003031485
GCA_003073395.1	Staphylococcus aureus subsp. aureus strain CIT	Staphylococcus aureus	Individual compounds of essential oils	2015-08-05	2015	Spain	Europe	Spain	NA	Environmental	GCF_003073395	NA	GCF_003073395
GCA_003073415.1	Staphylococcus aureus subsp. aureus strain CAR	Staphylococcus aureus	Individual compounds of essential oils	2015-08-05	2015	Spain	Europe	Spain	NA	Environmental	GCF_003073415	NA	GCF_003073415
GCA_003073435.1	Staphylococcus aureus subsp. aureus strain OXLIM	Staphylococcus aureus	Individual compounds of essential oils	2015-08-05	2015	Spain	Europe	Spain	NA	Environmental	GCF_003073435	NA	GCF_003073435
GCA_003073635.1	Staphylococcus aureus strain AR466	Staphylococcus aureus	NA	NA	NA	NA	NA	NA	NA	Unknown	GCF_003073635	NA	GCF_003073635
GCA_003073655.1	Staphylococcus aureus strain AR465	Staphylococcus aureus	NA	NA	NA	NA	NA	NA	NA	Unknown	GCF_003073655	NA	GCF_003073655
GCA_003073715.1	Staphylococcus aureus strain AR461	Staphylococcus aureus	NA	NA	NA	NA	NA	NA	NA	Unknown	GCF_003073715	NA	GCF_003073715
GCA_003073755.1	Staphylococcus aureus strain AR464	Staphylococcus aureus	NA	NA	NA	NA	NA	NA	NA	Unknown	GCF_003073755	NA	GCF_003073755
GCA_003073775.1	Staphylococcus aureus strain AR462	Staphylococcus aureus	NA	NA	NA	NA	NA	NA	NA	Unknown	GCF_003073775	NA	GCF_003073775
GCA_003076375.1	Staphylococcus simulans strain MR2	Staphylococcus simulans	Sheep placental tissue	2016-02-03	2016	USA	North America	USA: Florida	Sheep, Ovis aries	Animal commensal	GCF_003076375	NA	GCF_003076375
GCA_003096155.1	Staphylococcus simulans strain MR1	Staphylococcus simulans	brain tissue	2016-02-04	2016	USA	North America	USA: Florida	Sheep, Ovis aries	Animal commensal	GCF_003096155	NA	GCF_003096155
GCA_003097555.1	Staphylococcus nepalensis strain JS9	Staphylococcus nepalensis	Korean fermented food	2016-01-28	2016	South Korea	Asia	South Korea	NA	Food origin	GCF_003097555	NA	GCF_003097555
GCA_003111725.1	Staphylococcus aureus strain SVH7513	Staphylococcus aureus	Vet Hospital	2009	2009	Australia	Oceania	Australia: New South Wales	Human, Homo sapiens	Human commensal	GCF_003111725	NA	GCF_003111725
GCA_003111745.1	Staphylococcus aureus strain PTDrAP2	Staphylococcus aureus	Pig nares	2015-08-12	2015	Australia	Oceania	Australia	Pig, Sus scrofa	Animal commensal	GCF_003111745	NA	GCF_003111745
GCA_003184985.1	Staphylococcus aureus strain IT1-S	Staphylococcus aureus	left-sided endocarditis	2013-04-30	2013	Italy	Europe	Italy: Rome	Human, Homo sapiens	Clinical	GCF_003184985	NA	GCF_003184985
GCA_003185005.1	Staphylococcus aureus strain IT4-R	Staphylococcus aureus	left-sided endocarditis	2013-06-01	2013	Italy	Europe	Italy: Rome	Human, Homo sapiens	Clinical	GCF_003185005	NA	GCF_003185005
GCA_003186105.1	Staphylococcus aureus strain MOK063	Staphylococcus aureus	milk	2010	2010	Ireland	Europe	Ireland: Tipperary	Bos taurus	Animal commensal	GCF_003186105	NA	GCF_003186105
GCA_003186125.1	Staphylococcus aureus strain MOK042	Staphylococcus aureus	milk	2010	2010	Ireland	Europe	Ireland: Cork	Bos taurus	Animal commensal	GCF_003186125	NA	GCF_003186125
GCA_003193665.1	Staphylococcus aureus strain AR_0472	Staphylococcus aureus	NA	NA	NA	NA	NA	NA	NA	Unknown	GCF_003193665	NA	GCF_003193665
GCA_003193685.1	Staphylococcus aureus strain AR_0223	Staphylococcus aureus	NA	NA	NA	NA	NA	NA	NA	Unknown	GCF_003193685	NA	GCF_003193685
GCA_003193705.1	Staphylococcus aureus strain AR_0219	Staphylococcus aureus	NA	NA	NA	NA	NA	NA	NA	Unknown	GCF_003193705	NA	GCF_003193705
GCA_003193725.1	Staphylococcus aureus strain AR_0216	Staphylococcus aureus	NA	NA	NA	NA	NA	NA	NA	Unknown	GCF_003193725	NA	GCF_003193725
GCA_003193745.1	Staphylococcus aureus strain AR_0470	Staphylococcus aureus	NA	NA	NA	NA	NA	NA	NA	Unknown	GCF_003193745	NA	GCF_003193745
GCA_003193765.1	Staphylococcus aureus strain AR_0471	Staphylococcus aureus	NA	NA	NA	NA	NA	NA	NA	Unknown	GCF_003193765	NA	GCF_003193765
GCA_003193785.1	Staphylococcus aureus strain AR_0473	Staphylococcus aureus	NA	NA	NA	NA	NA	NA	NA	Unknown	GCF_003193785	NA	GCF_003193785
GCA_003193885.1	Staphylococcus aureus strain AR_0467	Staphylococcus aureus	NA	NA	NA	NA	NA	NA	NA	Unknown	GCF_003193885	NA	GCF_003193885
GCA_003193965.1	Staphylococcus aureus strain AR_0225	Staphylococcus aureus	NA	NA	NA	NA	NA	NA	NA	Unknown	GCF_003193965	NA	GCF_003193965
GCA_003194005.1	Staphylococcus aureus strain AR_0469	Staphylococcus aureus	NA	NA	NA	NA	NA	NA	NA	Unknown	GCF_003194005	NA	GCF_003194005
GCA_003194025.1	Staphylococcus aureus strain AR_0215	Staphylococcus aureus	NA	NA	NA	NA	NA	NA	NA	Unknown	GCF_003194025	NA	GCF_003194025
GCA_003194405.1	Staphylococcus aureus strain CHU15-056	Staphylococcus aureus	Blood	2015	2015	Brazil	South America	Brazil: Rio de Janeiro	Human, Homo sapiens	Human commensal	GCF_003194405	NA	GCF_003194405
GCA_003203595.1	Staphylococcus aureus strain AR_0226	Staphylococcus aureus	NA	NA	NA	NA	NA	NA	NA	Unknown	GCF_003203595	NA	GCF_003203595
GCA_003203615.1	Staphylococcus aureus strain AR_0468	Staphylococcus aureus	NA	NA	NA	NA	NA	NA	NA	Unknown	GCF_003203615	NA	GCF_003203615
GCA_003203635.1	Staphylococcus aureus strain AR_0228	Staphylococcus aureus	NA	NA	NA	NA	NA	NA	NA	Unknown	GCF_003203635	NA	GCF_003203635
GCA_003203655.1	Staphylococcus aureus strain AR_0222	Staphylococcus aureus	NA	NA	NA	NA	NA	NA	NA	Unknown	GCF_003203655	NA	GCF_003203655
GCA_003203675.1	Staphylococcus aureus strain AR_0220	Staphylococcus aureus	NA	NA	NA	NA	NA	NA	NA	Unknown	GCF_003203675	NA	GCF_003203675
GCA_003264775.1	Staphylococcus aureus strain CMRSA-3	Staphylococcus aureus	pathogen	NA	NA	Canada	North America	Canada	Human, Homo sapiens	Clinical	GCF_003264775	NA	GCF_003264775
GCA_003264815.1	Staphylococcus aureus strain CMRSA-6	Staphylococcus aureus	Canadian epidemic MRSA strain	NA	NA	Canada	North America	Canada	Human, Homo sapiens	Clinical	GCF_003264815	NA	GCF_003264815
GCA_003288395.1	Staphylococcus aureus strain AR_475	Staphylococcus aureus	NA	NA	NA	NA	NA	NA	NA	Unknown	GCF_003288395	NA	GCF_003288395
GCA_003325735.1	Staphylococcus epidermidis strain CSF41498	Staphylococcus epidermidis	cerebrospinal fluid	2000	2000	Ireland	Europe	Ireland	Human, Homo sapiens	Human commensal	GCF_003325735	NA	GCF_003325735
GCA_003330905.1	Staphylococcus aureus strain AR_474	Staphylococcus aureus	NA	NA	NA	NA	NA	NA	NA	Unknown	GCF_003330905	NA	GCF_003330905
GCA_003342735.1	Staphylococcus aureus strain E16SA093	Staphylococcus aureus	blood	2016-09	2016	South Korea	Asia	South Korea	Human, Homo sapiens	Human commensal	GCF_003342735	NA	GCF_003342735
GCA_003342775.1	Staphylococcus aureus strain F17SA003	Staphylococcus aureus	blood	2017-01	2017	South Korea	Asia	South Korea	Human, Homo sapiens	Human commensal	GCF_003342775	NA	GCF_003342775
GCA_003347055.1	Staphylococcus aureus strain FORC_061	Staphylococcus aureus	stool	2017-01	2017	South Korea	Asia	South Korea	Human, Homo sapiens	Human commensal	GCF_003347055	NA	GCF_003347055
GCA_003351925.1	Staphylococcus aureus strain FORC_062	Staphylococcus aureus	blood	2017-01-01	2017	South Korea	Asia	South Korea: Seoul	Human, Homo sapiens	Human commensal	GCF_003351925	NA	GCF_003351925
GCA_003354545.1	Staphylococcus aureus strain 27	Staphylococcus aureus	blood	1994	1994	Germany	Europe	Germany	Human, Homo sapiens	Human commensal	GCF_003354545	NA	GCF_003354545
GCA_003354565.1	Staphylococcus aureus strain 187	Staphylococcus aureus	blood	1994	1994	Germany	Europe	Germany	Human, Homo sapiens	Human commensal	GCF_003354565	NA	GCF_003354565
GCA_003354585.1	Staphylococcus aureus strain 629	Staphylococcus aureus	Foci	1994	1994	Germany	Europe	Germany	Human, Homo sapiens	Human commensal	GCF_003354585	NA	GCF_003354585
GCA_003354605.1	Staphylococcus aureus strain 422	Staphylococcus aureus	nares	1994	1994	Germany	Europe	Germany	Human, Homo sapiens	Human commensal	GCF_003354605	NA	GCF_003354605
GCA_003354625.1	Staphylococcus aureus strain 468	Staphylococcus aureus	Foci	1994	1994	Germany	Europe	Germany	Human, Homo sapiens	Human commensal	GCF_003354625	NA	GCF_003354625
GCA_003354645.1	Staphylococcus aureus strain 128	Staphylococcus aureus	blood	1994	1994	Germany	Europe	Germany	Human, Homo sapiens	Human commensal	GCF_003354645	NA	GCF_003354645
GCA_003354665.1	Staphylococcus aureus strain 165	Staphylococcus aureus	blood	1994	1994	Germany	Europe	Germany	Human, Homo sapiens	Human commensal	GCF_003354665	NA	GCF_003354665
GCA_003354685.1	Staphylococcus aureus strain 277	Staphylococcus aureus	nares	1994	1994	Germany	Europe	Germany	Human, Homo sapiens	Human commensal	GCF_003354685	NA	GCF_003354685
GCA_003354705.1	Staphylococcus aureus strain 61	Staphylococcus aureus	blood	1994	1994	Germany	Europe	Germany	Human, Homo sapiens	Human commensal	GCF_003354705	NA	GCF_003354705
GCA_003354725.1	Staphylococcus aureus strain 143	Staphylococcus aureus	blood	1994	1994	Germany	Europe	Germany	Human, Homo sapiens	Human commensal	GCF_003354725	NA	GCF_003354725
GCA_003354745.1	Staphylococcus aureus strain 466	Staphylococcus aureus	nares	1994	1994	Germany	Europe	Germany	Human, Homo sapiens	Human commensal	GCF_003354745	NA	GCF_003354745
GCA_003354765.1	Staphylococcus aureus strain 191	Staphylococcus aureus	nares	1994	1994	Germany	Europe	Germany	Human, Homo sapiens	Human commensal	GCF_003354765	NA	GCF_003354765
GCA_003354785.1	Staphylococcus aureus strain 85	Staphylococcus aureus	blood	1994	1994	Germany	Europe	Germany	Human, Homo sapiens	Human commensal	GCF_003354785	NA	GCF_003354785
GCA_003354805.1	Staphylococcus aureus strain 54	Staphylococcus aureus	blood	1994	1994	Germany	Europe	Germany	Human, Homo sapiens	Human commensal	GCF_003354805	NA	GCF_003354805
GCA_003354865.1	Staphylococcus aureus strain 45	Staphylococcus aureus	blood	1994	1994	Germany	Europe	Germany	Human, Homo sapiens	Human commensal	GCF_003354865	NA	GCF_003354865
GCA_003354885.1	Staphylococcus aureus strain 164	Staphylococcus aureus	nares	1994	1994	Germany	Europe	Germany	Human, Homo sapiens	Human commensal	GCF_003354885	NA	GCF_003354885
GCA_003354905.1	Staphylococcus aureus strain 78	Staphylococcus aureus	nares	1994	1994	Germany	Europe	Germany	Human, Homo sapiens	Human commensal	GCF_003354905	NA	GCF_003354905
GCA_003354925.1	Staphylococcus aureus strain 135	Staphylococcus aureus	nares	1994	1994	Germany	Europe	Germany	Human, Homo sapiens	Human commensal	GCF_003354925	NA	GCF_003354925
GCA_003354945.1	Staphylococcus aureus strain 545	Staphylococcus aureus	nares	1994	1994	Germany	Europe	Germany	Human, Homo sapiens	Human commensal	GCF_003354945	NA	GCF_003354945
GCA_003354965.1	Staphylococcus aureus strain 546	Staphylococcus aureus	Foci	1994	1994	Germany	Europe	Germany	Human, Homo sapiens	Human commensal	GCF_003354965	NA	GCF_003354965
GCA_003354985.1	Staphylococcus aureus strain 628	Staphylococcus aureus	nares	1994	1994	Germany	Europe	Germany	Human, Homo sapiens	Human commensal	GCF_003354985	NA	GCF_003354985
GCA_003394105.1	Staphylococcus aureus strain WCH-SK2	Staphylococcus aureus	bloodstream	2009-01-01	2009	Australia	Oceania	Australia	Human, Homo sapiens	Human commensal	GCF_003394105	NA	GCF_003394105
GCA_003425545.1	Staphylococcus aureus strain 199	Staphylococcus aureus	nares	1994	1994	Germany	Europe	Germany	Human, Homo sapiens	Human commensal	GCF_003425545	NA	GCF_003425545
GCA_003425835.1	Staphylococcus aureus strain 28	Staphylococcus aureus	blood	1994	1994	Germany	Europe	Germany	Human, Homo sapiens	Human commensal	GCF_003425835	NA	GCF_003425835
GCA_003425885.1	Staphylococcus aureus strain 82	Staphylococcus aureus	nares	1994	1994	Germany	Europe	Germany	Human, Homo sapiens	Human commensal	GCF_003425885	NA	GCF_003425885
GCA_003425915.1	Staphylococcus aureus strain 64	Staphylococcus aureus	blood	1994	1994	Germany	Europe	Germany	Human, Homo sapiens	Human commensal	GCF_003425915	NA	GCF_003425915
GCA_003426145.1	Staphylococcus aureus strain MOZ66	Staphylococcus aureus	microbe sample	1994	1994	Germany	Europe	Germany	Human, Homo sapiens	Human commensal	GCF_003426145	NA	GCF_003426145
GCA_003431365.1	Staphylococcus aureus strain CFBR-105	Staphylococcus aureus	sputum	2011-10-25	2011	USA	North America	USA: Atlanta, GA	Human, Homo sapiens	Clinical	GCF_003431365	NA	GCF_003431365
GCA_003432345.1	Staphylococcus aureus strain NX-T55	Staphylococcus aureus	nasal swab	2014-06	2014	China	Asia	China: Ningxia	Pig, Sus scrofa	Animal commensal	GCF_003432345	NA	GCF_003432345
GCA_003432365.1	Staphylococcus aureus strain QD-CD9	Staphylococcus aureus	nasal swab	2014-07	2014	China	Asia	China: Shandong	Pig, Sus scrofa	Animal commensal	GCF_003432365	NA	GCF_003432365
GCA_003490125.1	Staphylococcus aureus strain O17	Staphylococcus aureus	mastitis	2003	2003	France	Europe	France	Sheep, Ovis aries	Clinical	GCF_003490125	NA	GCF_003490125
GCA_003571725.1	Staphylococcus warneri strain 22.1	Staphylococcus warneri	Laboratory contaminant	2016	2016	Belarus	Europe	Belarus: Minsk	NA	Environmental	GCF_003571725	NA	GCF_003571725
GCA_003573835.1	Staphylococcus aureus strain JMUB3031	Staphylococcus aureus	lung	2017	2017	Japan	Asia	Japan	Human, Homo sapiens	Human commensal	GCF_003573835	NA	GCF_003573835
GCA_003573855.1	Staphylococcus aureus strain JMUB1273	Staphylococcus aureus	subcutaneous abscess	2016	2016	Japan	Asia	Japan	Human, Homo sapiens	Clinical	GCF_003573855	NA	GCF_003573855
GCA_003595345.1	Staphylococcus argenteus strain XNO62	Staphylococcus argenteus	joint fluid	2014-09-29	2014	China	Asia	China: Chongqing	Human, Homo sapiens	Human commensal	GCF_003595345	NA	GCF_003595345
GCA_003595365.1	Staphylococcus aureus strain USA300-SUR1	Staphylococcus aureus	Perineum	2013-03-26	2013	Suriname	South America	Suriname: Paramaribo	Human, Homo sapiens	Human commensal	GCF_003595365	NA	GCF_003595365
GCA_003595385.1	Staphylococcus aureus strain USA300-SUR2	Staphylococcus aureus	Groin	2013-03-26	2013	Suriname	South America	Suriname: Paramaribo	Human, Homo sapiens	Human commensal	GCF_003595385	NA	GCF_003595385
GCA_003595405.1	Staphylococcus aureus strain USA300-SUR3	Staphylococcus aureus	Wound fluid	2013-04-24	2013	Suriname	South America	Suriname: Paramaribo	Human, Homo sapiens	Clinical	GCF_003595405	NA	GCF_003595405
GCA_003595425.1	Staphylococcus aureus strain USA300-SUR4	Staphylococcus aureus	Urine	2013-04-25	2013	Suriname	South America	Suriname: Paramaribo	Human, Homo sapiens	Human commensal	GCF_003595425	NA	GCF_003595425
GCA_003595445.1	Staphylococcus aureus strain USA300-SUR5	Staphylococcus aureus	Sputum	2013-04-25	2013	Suriname	South America	Suriname: Paramaribo	Human, Homo sapiens	Clinical	GCF_003595445	NA	GCF_003595445
GCA_003595465.1	Staphylococcus aureus strain USA300-SUR6	Staphylococcus aureus	Sputum	2013-04-27	2013	Suriname	South America	Suriname: Paramaribo	Human, Homo sapiens	Clinical	GCF_003595465	NA	GCF_003595465
GCA_003595485.1	Staphylococcus aureus strain USA300-SUR7	Staphylococcus aureus	Pus leg	2013-04-30	2013	Suriname	South America	Suriname: Paramaribo	Human, Homo sapiens	Clinical	GCF_003595485	NA	GCF_003595485
GCA_003595505.1	Staphylococcus aureus strain USA300-SUR8	Staphylococcus aureus	Nose	2013-05-02	2013	Suriname	South America	Suriname: Paramaribo	Human, Homo sapiens	Human commensal	GCF_003595505	NA	GCF_003595505
GCA_003596365.1	Staphylococcus haemolyticus strain VB19458	Staphylococcus haemolyticus	blood	2017	2017	India	Asia	India	Human, Homo sapiens	Human commensal	GCF_003596365	NA	GCF_003596365
GCA_003609855.1	Staphylococcus aureus strain JP080 strain JP02758	Staphylococcus aureus	microbe sample	2005	2005	Japan	Asia	Japan	Human, Homo sapiens	Human commensal	GCF_003609855	NA	GCF_003609855
GCA_003609895.1	Staphylococcus aureus strain GN3	Staphylococcus aureus	clinical isolate	2005	2005	Japan	Asia	Japan:Niigata	Human, Homo sapiens	Clinical	GCF_003609895	NA	GCF_003609895
GCA_003609915.1	Staphylococcus aureus strain GN1	Staphylococcus aureus	clinical isolate	2005	2005	Japan	Asia	Japan: Niigata	Human, Homo sapiens	Clinical	GCF_003609915	NA	GCF_003609915
GCA_003627735.1	Staphylococcus pseudintermedius strain G3C4	Staphylococcus pseudintermedius	swab	2018	2018	Spain	Europe	Spain: Barcelona	Dog, Canis lupus familiaris	Animal commensal	GCF_003627735	NA	GCF_003627735
GCA_003627835.1	Staphylococcus aureus strain O326	Staphylococcus aureus	mastitis	NA	NA	France	Europe	France	Sheep, Ovis aries	Clinical	GCF_003627835	NA	GCF_003627835
GCA_003691405.1	Staphylococcus warneri strain SWO	Staphylococcus warneri	condensation water of the Shenzhou-10 spacecraft	2016-06-27	2016	China	Asia	China:Nei Mongol	NA	Environmental	GCF_003691405	NA	GCF_003691405
GCA_003718735.1	Staphylococcus sp. SDB 2975	Staphylococcus debuckii	Farm In Quebec	2007-05-13	2007	Canada	North America	Canada: Quebec	Bostaurus	Animal commensal	GCF_003718735	NA	GCF_003718735
GCA_003812425.1	Staphylococcus epidermidis strain FDAARGOS_529 strain Not applicable	Staphylococcus epidermidis	CVP line blood	2016-03-24	2016	NA	NA	NA	Human, Homo sapiens	Human commensal	GCF_003812425	NA	GCF_003812425
GCA_003812505.1	Staphylococcus hominis strain FDAARGOS_575 strain Not applicable	Staphylococcus hominis	pathogen	NA	NA	NA	NA	NA	Human, Homo sapiens	Clinical	GCF_003812505	NA	GCF_003812505
GCA_003827915.1	Staphylococcus aureus strain FDAARGOS_504 strain Not applicable	Staphylococcus aureus	pathogen	NA	NA	NA	NA	NA	Human, Homo sapiens	Clinical	GCF_003827915	NA	GCF_003827915
GCA_003855575.1	Staphylococcus aureus strain 80wphwpl_v1	Staphylococcus aureus	NA	2018-07-04	2018	Poland	Europe	Poland: Warsaw	NA	Unknown	GCF_003855575	NA	GCF_003855575
GCA_003856395.1	Staphylococcus epidermidis strain CDC120	Staphylococcus epidermidis	skin	2017	2017	South Korea	Asia	South Korea: Seoul	Human, Homo sapiens	Human commensal	GCF_003856395	NA	GCF_003856395
GCA_003856455.1	Staphylococcus epidermidis strain CDC121	Staphylococcus epidermidis	skin	2017	2017	South Korea	Asia	South Korea: Seoul	Human, Homo sapiens	Human commensal	GCF_003856455	NA	GCF_003856455
GCA_003944865.1	Staphylococcus aureus subsp. aureus strain 80wphwpl	Staphylococcus aureus	pathogen derived	2014	2014	Poland	Europe	Poland: Warsaw	Human, Homo sapiens	Clinical	GCF_003944865	NA	GCF_003944865
GCA_003945405.1	Staphylococcus aureus strain TUM9458	Staphylococcus aureus	patient of blood samples	2008-10-20	2008	Japan	Asia	Japan	Human, Homo sapiens	Clinical	GCF_003945405	NA	GCF_003945405
GCA_003945425.1	Staphylococcus aureus strain TUM9463	Staphylococcus aureus	patient of blood samples	2009-11-27	2009	Japan	Asia	Japan	Human, Homo sapiens	Clinical	GCF_003945425	NA	GCF_003945425
GCA_003952625.1	Staphylococcus aureus strain PMB 81-4	Staphylococcus aureus	breast	2015	2015	South Korea	Asia	South Korea:Pyeongchang-gun	Bos taurus	Animal commensal	GCF_003952625	NA	GCF_003952625
GCA_003955945.1	Staphylococcus aureus strain O267	Staphylococcus aureus	mastitis	NA	NA	France	Europe	France	Sheep, Ovis aries	Clinical	GCF_003955945	NA	GCF_003955945
GCA_003956005.1	Staphylococcus haemolyticus strain FDAARGOS_517 strain Not applicable	Staphylococcus haemolyticus	bronchoalveolar lavage	2016-02-21	2016	NA	NA	NA	Human, Homo sapiens	Human commensal	GCF_003956005	NA	GCF_003956005
GCA_003956025.1	Staphylococcus cohnii strain FDAARGOS_538 strain Not applicable	Staphylococcus cohnii	pathogen	NA	NA	NA	NA	NA	Human, Homo sapiens	Clinical	GCF_003956025	NA	GCF_003956025
GCA_003957315.1	Staphylococcus aureus strain PMB 64-1	Staphylococcus aureus	breast	2015	2015	South Korea	Asia	South Korea:Pyeongchang-gun	Bos taurus	Animal commensal	GCF_003957315	NA	GCF_003957315
GCA_003966585.1	Staphylococcus caprae strain JMUB145	Staphylococcus caprae	humans	2015	2015	Japan	Asia	Japan	Human, Homo sapiens	Human commensal	GCF_003966585	NA	GCF_003966585
GCA_003966605.1	Staphylococcus caprae strain JMUB590	Staphylococcus caprae	humans	2015	2015	Japan	Asia	Japan	Human, Homo sapiens	Human commensal	GCF_003966605	NA	GCF_003966605
GCA_003966625.1	Staphylococcus caprae strain JMUB898	Staphylococcus caprae	humans	2015	2015	Japan	Asia	Japan	Human, Homo sapiens	Human commensal	GCF_003966625	NA	GCF_003966625
GCA_003967115.1	Staphylococcus argenteus strain 58113	Staphylococcus argenteus	patient with lymphoid abscess	2018	2018	Japan	Asia	Japan	Human, Homo sapiens	Clinical	GCF_003967115	NA	GCF_003967115
GCA_003991015.1	Staphylococcus aureus strain USA 100 strain 30-47	Staphylococcus aureus	anterior nares	2015	2015	USA	North America	USA:Surgical Intensive Care Unit at Rush University Medical Center in Chicago, IL	Human, Homo sapiens	Human commensal	GCF_003991015	NA	GCF_003991015
GCA_004001305.1	Staphylococcus pseudintermedius strain SP79	Staphylococcus pseudintermedius	skin of dog with Canine pyoderma	NA	NA	Japan	Asia	Japan:Hokkaido	Dog, Canis lupus familiaris	Clinical	GCF_004001305	NA	GCF_004001305
GCA_004026165.1	Staphylococcus aureus strain PCFH-226	Staphylococcus aureus	left hand	2017-08-28	2017	South Korea	Asia	South Korea: Chungcheongnam-do	Human, Homo sapiens	Human commensal	GCF_004026165	NA	GCF_004026165
GCA_004026185.1	Staphylococcus aureus strain PCFA-221	Staphylococcus aureus	nasal cavity	2017-08-28	2017	South Korea	Asia	South Korea: Chungcheongnam-do	Pig, Sus scrofa	Animal commensal	GCF_004026185	NA	GCF_004026185
GCA_004118995.1	Staphylococcus aureus strain LAC	Staphylococcus aureus	blood	2017-06	2017	USA	North America	USA: San Diego	Human, Homo sapiens	Human commensal	GCF_004118995	NA	GCF_004118995
GCA_004136235.1	Staphylococcus aureus strain M51	Staphylococcus aureus	NA	2012-08-10	2012	China	Asia	China	Pig, Sus scrofa	Animal commensal	GCF_004136235	NA	GCF_004136235
GCA_004136255.1	Staphylococcus aureus strain M48	Staphylococcus aureus	NA	2012-08-10	2012	China	Asia	China	Pig, Sus scrofa	Animal commensal	GCF_004136255	NA	GCF_004136255
GCA_004136655.1	Staphylococcus aureus strain S57	Staphylococcus aureus	raw meat from slaughter	2014-11-20	2014	China	Asia	China	Pig, Sus scrofa	Food origin	GCF_004136655	NA	GCF_004136655
GCA_004153365.1	Staphylococcus aureus subsp. aureus strain VB31683	Staphylococcus aureus	blood	2015	2015	India	Asia	India	Human, Homo sapiens	Human commensal	GCF_004153365	NA	GCF_004153365
GCA_004193875.1	Staphylococcus aureus strain C3948	Staphylococcus aureus	pathogen	2002-10	2002	Canada	North America	Canada: Calgary	Human, Homo sapiens	Clinical	GCF_004193875	NA	GCF_004193875
GCA_004193895.1	Staphylococcus aureus strain H489	Staphylococcus aureus	sputum	1993-04	1993	Canada	North America	Canada: Winnipeg	Human, Homo sapiens	Clinical	GCF_004193895	NA	GCF_004193895
GCA_004208595.1	Staphylococcus aureus strain 592	Staphylococcus aureus	blood	2016-01-01	2016	USA	North America	USA: San Diego	Human, Homo sapiens	Human commensal	GCF_004208595	NA	GCF_004208595
GCA_004291115.1	Staphylococcus saccharolyticus strain 13T0028	Staphylococcus saccharolyticus	implant-asscoiated infection	2017	2017	Sweden	Europe	Sweden: Oerebro	Human, Homo sapiens	Clinical	GCF_004291115	NA	GCF_004291115
GCA_004291175.1	Staphylococcus saccharolyticus strain DVP5-16-4677	Staphylococcus saccharolyticus	implant-asscoiated infection	2017	2017	Sweden	Europe	Sweden: Oerebro	Human, Homo sapiens	Clinical	GCF_004291175	NA	GCF_004291175
GCA_004421085.1	Staphylococcus aureus strain 04-002	Staphylococcus aureus	abdominal wound	2004-06	2004	USA	North America	USA: Idaho: Boise	Human, Homo sapiens	Clinical	GCF_004421085	NA	GCF_004421085
GCA_004614295.1	Staphylococcus aureus strain C8879	Staphylococcus aureus	wound	2002-10	2002	Canada	North America	Canada: Calgary	Human, Homo sapiens	Clinical	GCF_004614295	NA	GCF_004614295
GCA_004614315.1	Staphylococcus aureus strain JK3137	Staphylococcus aureus	pathogen	2011-07	2011	Canada	North America	Canada: Calgary	Human, Homo sapiens	Clinical	GCF_004614315	NA	GCF_004614315
GCA_004771335.1	Staphylococcus aureus strain O217	Staphylococcus aureus	mastitis	NA	NA	France	Europe	France	Sheep, Ovis aries	Clinical	GCF_004771335	NA	GCF_004771335
GCA_004771515.1	Staphylococcus aureus strain B119	Staphylococcus aureus	mastitis	2008	2008	France	Europe	France	Sheep, Ovis aries	Clinical	GCF_004771515	NA	GCF_004771515
GCA_004771975.1	Staphylococcus aureus strain O408 strain B115	Staphylococcus aureus	mastitis	2018	2018	France	Europe	France	Sheep, Ovis aries	Clinical	GCF_004771975	NA	GCF_004771975
GCA_004772055.1	Staphylococcus aureus strain O331 strain B114	Staphylococcus aureus	mastitis	2018	2018	France	Europe	France	Sheep, Ovis aries	Clinical	GCF_004772055	NA	GCF_004772055
GCA_004772175.1	Staphylococcus aureus strain O55 strain B118	Staphylococcus aureus	mastitis	NA	NA	France	Europe	France	Sheep, Ovis aries	Clinical	GCF_004772175	NA	GCF_004772175
GCA_004772215.1	Staphylococcus aureus strain O268	Staphylococcus aureus	mastitis	NA	NA	France	Europe	France	Sheep, Ovis aries	Clinical	GCF_004772215	NA	GCF_004772215
GCA_004785995.1	Staphylococcus aureus subsp. aureus strain WCUH29	Staphylococcus aureus	Childrens hosptial	2004	2004	Poland	Europe	Poland	Human, Homo sapiens	Environmental	GCF_004785995	NA	GCF_004785995
GCA_004797195.1	Staphylococcus aureus strain O82	Staphylococcus aureus	mastitis	NA	NA	France	Europe	France	Sheep, Ovis aries	Clinical	GCF_004797195	NA	GCF_004797195
GCA_005705815.1	Staphylococcus aureus strain Lr6	Staphylococcus aureus	hospitals	2018-01-29	2018	Pakistan	Asia	Pakistan: Lahore	Human, Homo sapiens	Clinical	GCF_005705815	NA	GCF_005705815
GCA_005706435.1	Staphylococcus haemolyticus strain PK-01	Staphylococcus haemolyticus	pathogen	2018-03-16	2018	Pakistan	Asia	Pakistan: Lahore	Human, Homo sapiens	Clinical	GCF_005706435	NA	GCF_005706435
GCA_005707215.1	Staphylococcus aureus strain Lr12	Staphylococcus aureus	hospitals	2018-01-29	2018	Pakistan	Asia	Pakistan: Lahore	Human, Homo sapiens	Clinical	GCF_005707215	NA	GCF_005707215
GCA_005707335.1	Staphylococcus aureus strain Lr3	Staphylococcus aureus	hospitals	2017-11-04	2017	Pakistan	Asia	Pakistan: Lahore	Human, Homo sapiens	Clinical	GCF_005707335	NA	GCF_005707335
GCA_005885975.1	Staphylococcus aureus strain Col52-A5	Staphylococcus aureus	nasal swab	2017	2017	Colombia	South America	Colombia: Cartagena	Human, Homo sapiens	Human commensal	GCF_005885975	NA	GCF_005885975
GCA_005889995.1	Staphylococcus aureus strain J01	Staphylococcus aureus	Blood	2011	2011	USA	North America	USA: California	Human, Homo sapiens	Human commensal	GCF_005889995	NA	GCF_005889995
GCA_005890015.1	Staphylococcus aureus strain JKD6004	Staphylococcus aureus	Blood	2004	2004	Australia	Oceania	Australia: Brisbane	Human, Homo sapiens	Human commensal	GCF_005890015	NA	GCF_005890015
GCA_005890035.1	Staphylococcus aureus strain D592-HR	Staphylococcus aureus	pathogen	2019	2019	USA	North America	USA: Detroit, Michigan	Human, Homo sapiens	Clinical	GCF_005890035	NA	GCF_005890035
GCA_005931015.2	Staphylococcus aureus strain GD487	Staphylococcus aureus	pathogen	2014	2014	China	Asia	China: Guangdong	Human, Homo sapiens	Clinical	GCF_005931015	NA	GCF_005931015
GCA_005931035.2	Staphylococcus aureus strain GD1108	Staphylococcus aureus	pathogen	2014	2014	China	Asia	China: Guangdong	Human, Homo sapiens	Clinical	GCF_005931035	NA	GCF_005931035
GCA_005931055.2	Staphylococcus aureus strain GD1696	Staphylococcus aureus	pathogen	2014	2014	China	Asia	China: Guangdong	Human, Homo sapiens	Clinical	GCF_005931055	NA	GCF_005931055
GCA_005954685.1	Staphylococcus aureus strain D592	Staphylococcus aureus	Blood	2010	2010	USA	North America	USA: California	Human, Homo sapiens	Human commensal	GCF_005954685	NA	GCF_005954685
GCA_006088835.1	Staphylococcus aureus	Staphylococcus aureus	blood	2016	2016	South Korea	Asia	South Korea: Seoul	Human, Homo sapiens	Human commensal	GCF_006088835	NA	GCF_006088835
GCA_006094355.1	Staphylococcus saprophyticus subsp. saprophyticus ATCC 15305 = NCTC 7292	Staphylococcus saprophyticus	NA	NA	NA	NA	NA	NA	NA	Unknown	GCF_006094355	NA	GCF_006094355
GCA_006094375.1	Staphylococcus epidermidis strain ATCC 14990	Staphylococcus epidermidis	NA	NA	NA	NA	NA	NA	NA	Unknown	GCF_006094375	NA	GCF_006094375
GCA_006094395.1	Staphylococcus haemolyticus strain ATCC 29970	Staphylococcus haemolyticus	NA	NA	NA	NA	NA	NA	NA	Unknown	GCF_006094395	NA	GCF_006094395
GCA_006094915.1	Staphylococcus aureus subsp. aureus strain ATCC 12600	Staphylococcus aureus	NA	NA	NA	NA	NA	NA	NA	Unknown	GCF_006094915	NA	GCF_006094915
GCA_006158985.1	Staphylococcus aureus strain S15	Staphylococcus aureus	Raw beef	2018-12-01	2018	China	Asia	China	NA	Food origin	GCF_006158985	NA	GCF_006158985
GCA_006364675.1	Staphylococcus aureus strain FDAARGOS_773 strain Not applicable	Staphylococcus aureus	NA	NA	NA	USA	North America	USA:VA	NA	Unknown	GCF_006364675	NA	GCF_006364675
GCA_006364775.1	Staphylococcus aureus strain FDAARGOS_766 strain Not applicable	Staphylococcus aureus	NA	NA	NA	USA	North America	USA:VA	NA	Unknown	GCF_006364775	NA	GCF_006364775
GCA_006741705.1	Staphylococcus arlettae strain P2	Staphylococcus arlettae	biological laboratory	2019-01-21	2019	Japan	Asia	Japan:Hokkaido, Sapporo, Hokkaido University	NA	Environmental	GCF_006741705	NA	GCF_006741705
GCA_006742205.1	Staphylococcus epidermidis strain NBRC 100911	Staphylococcus epidermidis	NA	NA	NA	NA	NA	NA	NA	Unknown	GCF_006742205	NA	GCF_006742205
GCA_007185035.1	Staphylococcus aureus strain JRA307	Staphylococcus aureus	horse	2018-01-20	2018	Japan	Asia	Japan:Ibaraki	Horse, Equus caballus	Animal commensal	GCF_007185035	NA	GCF_007185035
GCA_007410625.1	Staphylococcus aureus strain JKD6004-DR	Staphylococcus aureus	pathogen	2019	2019	USA	North America	USA: Detroit, Michigan	Human, Homo sapiens	Clinical	GCF_007410625	NA	GCF_007410625
GCA_007726325.1	Staphylococcus aureus strain B3-14B	Staphylococcus aureus	retail turkey	2010-06	2010	USA	North America	USA: Oklahoma	NA	Environmental	GCF_007726325	NA	GCF_007726325
GCA_007726465.1	Staphylococcus aureus strain B2-7A	Staphylococcus aureus	retail beef liver	2010-06	2010	USA	North America	USA: Oklahoma	NA	Environmental	GCF_007726465	NA	GCF_007726465
GCA_007726495.1	Staphylococcus aureus strain B2-15A	Staphylococcus aureus	retail chicken liver	2010-06	2010	USA	North America	USA: Oklahoma	NA	Food origin	GCF_007726495	NA	GCF_007726495
GCA_007726525.1	Staphylococcus aureus strain B4-59C	Staphylococcus aureus	retail chicken	2010-06	2010	USA	North America	USA: Oklahoma	NA	Food origin	GCF_007726525	NA	GCF_007726525
GCA_007726545.1	Staphylococcus aureus strain B8-13D	Staphylococcus aureus	retail chicken gizzard	2010-06	2010	USA	North America	USA: Oklahoma	NA	Food origin	GCF_007726545	NA	GCF_007726545
GCA_007726565.1	Staphylococcus aureus strain B3-17D	Staphylococcus aureus	retail chicken	2010-06	2010	USA	North America	USA: Oklahoma	NA	Food origin	GCF_007726565	NA	GCF_007726565
GCA_007813675.1	Staphylococcus aureus strain 13	Staphylococcus aureus	Buffalo milk	2014-04-22	2014	Brazil	South America	Brazil	NA	Food origin	GCF_007813675	NA	GCF_007813675
GCA_007814015.1	Staphylococcus agnetis strain 12B	Staphylococcus agnetis	Buffalo milk	2014-04-22	2014	Brazil	South America	Brazil	NA	Food origin	GCF_007814015	NA	GCF_007814015
GCA_007814115.1	Staphylococcus saprophyticus strain 1A	Staphylococcus saprophyticus	Milker's hand	2014-04-22	2014	Brazil	South America	Brazil	NA	Human commensal	GCF_007814115	NA	GCF_007814115
GCA_007814385.1	Staphylococcus caprae strain 26D	Staphylococcus caprae	Buffalo milk	2014-04-22	2014	Brazil	South America	Brazil	NA	Food origin	GCF_007814385	NA	GCF_007814385
GCA_007814525.1	Staphylococcus chromogenes strain 17A	Staphylococcus chromogenes	Buffalo milk	2014-04-22	2014	Brazil	South America	Brazil	NA	Food origin	GCF_007814525	NA	GCF_007814525
GCA_007814625.1	Staphylococcus xylosus strain 2	Staphylococcus xylosus	Milker's hand	2014-04-22	2014	Brazil	South America	Brazil	NA	Human commensal	GCF_007814625	NA	GCF_007814625
GCA_007814725.1	Staphylococcus hominis strain 19A	Staphylococcus hominis	Buffalo milk	2014-04-22	2014	Brazil	South America	Brazil	NA	Food origin	GCF_007814725	NA	GCF_007814725
GCA_007814825.1	Staphylococcus pasteuri strain 3C	Staphylococcus pasteuri	Milker's hand	2014-04-22	2014	Brazil	South America	Brazil	NA	Human commensal	GCF_007814825	NA	GCF_007814825
GCA_007826355.1	Staphylococcus aureus strain NP66	Staphylococcus aureus	Pus aspirate	2018-02-21	2018	South Africa	Africa	South Africa: Gauteng	Human, Homo sapiens	Clinical	GCF_007826355	NA	GCF_007826355
GCA_007833515.1	Staphylococcus pseudintermedius strain AH18	Staphylococcus pseudintermedius	NA	2009-01-30	2009	Thailand	Asia	Thailand:Bangkok	Dog, Canis lupus familiaris	Animal commensal	GCF_007833515	NA	GCF_007833515
GCA_007833535.1	Staphylococcus pseudintermedius strain VB88	Staphylococcus pseudintermedius	microbe sample	2009-01-30	2009	Thailand	Asia	Thailand:Bangkok	Human, Homo sapiens	Human commensal	GCF_007833535	NA	GCF_007833535
GCA_007833695.1	Staphylococcus pseudintermedius strain VB16	Staphylococcus pseudintermedius	microbe sample	2010-01-30	2010	Thailand	Asia	Thailand:Bangkok	Human, Homo sapiens	Human commensal	GCF_007833695	NA	GCF_007833695
GCA_007833715.1	Staphylococcus pseudintermedius strain AI14	Staphylococcus pseudintermedius	NA	2009-01-30	2009	Thailand	Asia	Thailand:Bangkok	Dog, Canis lupus familiaris	Animal commensal	GCF_007833715	NA	GCF_007833715
GCA_007833735.1	Staphylococcus pseudintermedius strain AK9	Staphylococcus pseudintermedius	NA	2009-01-30	2009	Thailand	Asia	Thailand:Bangkok	Dog, Canis lupus familiaris	Animal commensal	GCF_007833735	NA	GCF_007833735
GCA_007833755.1	Staphylococcus pseudintermedius strain AP20	Staphylococcus pseudintermedius	microbe sample	2009-01-30	2009	Thailand	Asia	Thailand:Bangkok	Human, Homo sapiens	Human commensal	GCF_007833755	NA	GCF_007833755
GCA_007833855.1	Staphylococcus warneri strain GD01	Staphylococcus warneri	muscle abscess tissue	2017-12-01	2017	China	Asia	China: Guangdong	Porcine	Clinical	GCF_007833855	NA	GCF_007833855
GCA_007859575.1	Staphylococcus argenteus strain B3-25B	Staphylococcus argenteus	retail beef liver	2010-06	2010	USA	North America	USA: Oklahoma	NA	Food origin	GCF_007859575	NA	GCF_007859575
GCA_007954445.1	Staphylococcus aureus strain BSN9S	Staphylococcus aureus	heart valve	2018-08-08	2018	USA	North America	USA: Detroit	Human, Homo sapiens	Human commensal	GCF_007954445	NA	GCF_007954445
GCA_007954465.1	Staphylococcus aureus strain BSN9R	Staphylococcus aureus	heart valve	2018-08-08	2018	USA	North America	USA: Detroit	Human, Homo sapiens	Human commensal	GCF_007954465	NA	GCF_007954465
GCA_007998145.1	Staphylococcus aureus strain X22	Staphylococcus aureus	NA	2019-01-10	2019	China	Asia	China	NA	Unknown	GCF_007998145	NA	GCF_007998145
GCA_008244705.1	Staphylococcus aureus strain NRS384	Staphylococcus aureus	microbe sample	1999-11	1999	USA	North America	USA: Mississippi	Human, Homo sapiens	Human commensal	GCF_008244705	NA	GCF_008244705
GCA_008244725.1	Staphylococcus aureus strain NRS384-rpoB-H481N-NCV	Staphylococcus aureus	NA	2015-01	2015	Australia	Oceania	Australia: Melbourne	NA	Unknown	GCF_008244725	NA	GCF_008244725
GCA_008244745.1	Staphylococcus aureus strain NRS384-rpoB-H481N-SCV	Staphylococcus aureus	NA	2015-01	2015	Australia	Oceania	Australia: Melbourne	NA	Unknown	GCF_008244745	NA	GCF_008244745
GCA_008329865.1	Staphylococcus aureus strain CFSAN082782	Staphylococcus aureus	nasal perirectal swab	2018-04	2018	USA	North America	USA:MA	Human, Homo sapiens	Human commensal	GCF_008329865	NA	GCF_008329865
GCA_008329885.1	Staphylococcus aureus strain CFSAN082781	Staphylococcus aureus	nasal perirectal swab	2018-04	2018	USA	North America	USA:MA	Human, Homo sapiens	Human commensal	GCF_008329885	NA	GCF_008329885
GCA_008330045.1	Staphylococcus aureus strain VGC1	Staphylococcus aureus	blood	2013-04	2013	Taiwan	Asia	Taiwan: Taichung	Human, Homo sapiens	Human commensal	GCF_008330045	NA	GCF_008330045
GCA_008330585.1	Staphylococcus aureus strain CFSAN082783	Staphylococcus aureus	wound	2018-05	2018	USA	North America	USA:MA	Human, Homo sapiens	Clinical	GCF_008330585	NA	GCF_008330585
GCA_008370815.1	Staphylococcus aureus strain 16445	Staphylococcus aureus	microbe sample	2019	2019	USA	North America	USA: ME	Human, Homo sapiens	Human commensal	GCF_008370815	NA	GCF_008370815
GCA_008462245.1	Staphylococcus aureus strain GD1706	Staphylococcus aureus	pathogen	2014	2014	China	Asia	China: Guangdong	Human, Homo sapiens	Clinical	GCF_008462245	NA	GCF_008462245
GCA_008619075.1	Staphylococcus aureus strain KUN1163	Staphylococcus aureus	Sputum isolated from host	2006-01-04	2006	Japan	Asia	Japan:Kyoto	Human, Homo sapiens	Clinical	GCF_008619075	NA	GCF_008619075
GCA_008619235.1	Staphylococcus aureus strain KUH140013	Staphylococcus aureus	Sputum isolated from host	2014-01-01	2014	Japan	Asia	Japan:Kyoto	Human, Homo sapiens	Clinical	GCF_008619235	NA	GCF_008619235
GCA_008619415.1	Staphylococcus aureus strain KUH140046	Staphylococcus aureus	Nasal cavity isolated from host	2014-01-14	2014	Japan	Asia	Japan:Kyoto	Human, Homo sapiens	Human commensal	GCF_008619415	NA	GCF_008619415
GCA_008619795.1	Staphylococcus aureus strain KUH140331	Staphylococcus aureus	Venous blood isolated from host	2014-03-19	2014	Japan	Asia	Japan:Kyoto	Human, Homo sapiens	Human commensal	GCF_008619795	NA	GCF_008619795
GCA_008619935.1	Staphylococcus aureus strain KUH180038	Staphylococcus aureus	Pus isolated from host	2018-01-04	2018	Japan	Asia	Japan:Kyoto	Human, Homo sapiens	Clinical	GCF_008619935	NA	GCF_008619935
GCA_008620055.1	Staphylococcus aureus strain KUH180062	Staphylococcus aureus	Sputum isolated from host	2018-01-11	2018	Japan	Asia	Japan:Kyoto	Human, Homo sapiens	Clinical	GCF_008620055	NA	GCF_008620055
GCA_008620175.1	Staphylococcus aureus strain KUH180129	Staphylococcus aureus	Venous blood isolated from host	2018-01-21	2018	Japan	Asia	Japan:Kyoto	Human, Homo sapiens	Human commensal	GCF_008620175	NA	GCF_008620175
GCA_008693765.1	Staphylococcus aureus strain FDAARGOS_660 strain Not applicable	Staphylococcus aureus	clinical isolate	NA	NA	USA	North America	USA: KY	Human, Homo sapiens	Clinical	GCF_008693765	NA	GCF_008693765
GCA_008728715.1	Staphylococcus lugdunensis strain SL29	Staphylococcus lugdunensis	vascular prosthesis infection	NA	NA	France	Europe	France: Rouen	Human, Homo sapiens	Clinical	GCF_008728715	NA	GCF_008728715
GCA_008728735.1	Staphylococcus lugdunensis strain SL55	Staphylococcus lugdunensis	skin and soft tissues infection	NA	NA	France	Europe	France: Nantes	Human, Homo sapiens	Clinical	GCF_008728735	NA	GCF_008728735
GCA_008728755.1	Staphylococcus lugdunensis strain SL117	Staphylococcus lugdunensis	toe	NA	NA	Sweden	Europe	Sweden	Human, Homo sapiens	Human commensal	GCF_008728755	NA	GCF_008728755
GCA_008728775.1	Staphylococcus lugdunensis strain SL118	Staphylococcus lugdunensis	groin	NA	NA	Sweden	Europe	Sweden	Human, Homo sapiens	Human commensal	GCF_008728775	NA	GCF_008728775
GCA_008728795.1	Staphylococcus lugdunensis strain SL122	Staphylococcus lugdunensis	groin	NA	NA	Sweden	Europe	Sweden	Human, Homo sapiens	Human commensal	GCF_008728795	NA	GCF_008728795
GCA_008728815.1	Staphylococcus lugdunensis strain SL13	Staphylococcus lugdunensis	infective endocarditis	NA	NA	France	Europe	France: Rouen	Human, Homo sapiens	Clinical	GCF_008728815	NA	GCF_008728815
GCA_009176765.1	Staphylococcus aureus strain KG-03	Staphylococcus aureus	blood specimens of a persistent bacteremia patient	2015	2015	Japan	Asia	Japan:Tokyo	Human, Homo sapiens	Clinical	GCF_009176765	NA	GCF_009176765
GCA_009176785.1	Staphylococcus aureus strain KG-18	Staphylococcus aureus	blood specimens of a persistent bacteremia patient	2015	2015	Japan	Asia	Japan:Tokyo	Human, Homo sapiens	Clinical	GCF_009176785	NA	GCF_009176785
GCA_009176875.1	Staphylococcus aureus strain KG-22	Staphylococcus aureus	blood specimens of a persistent bacteremia patient	2015	2015	Japan	Asia	Japan:Tokyo	Human, Homo sapiens	Clinical	GCF_009176875	NA	GCF_009176875
GCA_009184785.1	Staphylococcus pseudintermedius strain KCTC 43134	Staphylococcus pseudintermedius	NA	2018-03	2018	South Korea	Asia	South Korea: Cheonan	companion dog	Animal commensal	GCF_009184785	NA	GCF_009184785
GCA_009184805.1	Staphylococcus pseudintermedius strain KCTC 43136	Staphylococcus pseudintermedius	skin	2018-03	2018	South Korea	Asia	South Korea: Cheonan	Human, Homo sapiens	Human commensal	GCF_009184805	NA	GCF_009184805
GCA_009184825.1	Staphylococcus pseudintermedius strain KCTC 43135	Staphylococcus pseudintermedius	residental environment	2018-03	2018	South Korea	Asia	South Korea: Cheonan	NA	Environmental	GCF_009184825	NA	GCF_009184825
GCA_009684655.1	Staphylococcus aureus strain ZY05	Staphylococcus aureus	blood	2016-04-02	2016	China	Asia	China:Hangzhou	Human, Homo sapiens	Human commensal	GCF_009684655	NA	GCF_009684655
GCA_009685135.1	Staphylococcus epidermidis strain IRL01	Staphylococcus epidermidis	blood	2016	2016	Ireland	Europe	Ireland	Human, Homo sapiens	Human commensal	GCF_009685135	NA	GCF_009685135
GCA_009728755.1	Staphylococcus aureus strain ST20130944	Staphylococcus aureus	83-year-old man	2005	2005	France	Europe	France	Human, Homo sapiens	Human commensal	GCF_009728755	NA	GCF_009728755
GCA_009728775.1	Staphylococcus aureus strain ST20130945	Staphylococcus aureus	83-year-old man	2005	2005	France	Europe	France	Human, Homo sapiens	Human commensal	GCF_009728775	NA	GCF_009728775
GCA_009730115.1	Staphylococcus hominis strain FDAARGOS_747 strain Not applicable	Staphylococcus hominis	clinical isolate	NA	NA	USA	North America	USA:MN	Human, Homo sapiens	Clinical	GCF_009730115	NA	GCF_009730115
GCA_009730135.1	Staphylococcus hominis strain FDAARGOS_746 strain Not applicable	Staphylococcus hominis	clinical isolate	NA	NA	USA	North America	USA:MN	Human, Homo sapiens	Clinical	GCF_009730135	NA	GCF_009730135
GCA_009731595.1	Staphylococcus aureus strain Tokyo12480	Staphylococcus aureus	Vomitus of patient	2004-07	2004	NA	NA	NA	NA	Clinical	GCF_009731595	NA	GCF_009731595
GCA_009739675.1	Staphylococcus aureus strain P2D8C1	Staphylococcus aureus	blood	2017-10-10	2017	Israel	Asia	Israel: Jerusalem	Human, Homo sapiens	Human commensal	GCF_009739675	NA	GCF_009739675
GCA_009739695.1	Staphylococcus aureus P2D1C1	Staphylococcus aureus	blood	2017-10-03	2017	Israel	Asia	Israel: Jerusalem	Homo sapiens	Human commensal	GCF_009739695	NA	GCF_009739695
GCA_009739715.1	Staphylococcus aureus strain P2D15C1	Staphylococcus aureus	blood	2017-10-17	2017	Israel	Asia	Israel: Jerusalem	Human, Homo sapiens	Human commensal	GCF_009739715	NA	GCF_009739715
GCA_009739735.1	Staphylococcus aureus strain P1D9C1	Staphylococcus aureus	blood	2017-05-12	2017	Israel	Asia	Israel: Jerusalem	Human, Homo sapiens	Human commensal	GCF_009739735	NA	GCF_009739735
GCA_009739755.1	Staphylococcus aureus strain P1D8C2	Staphylococcus aureus	blood	2017-05-11	2017	Israel	Asia	Israel: Jerusalem	Human, Homo sapiens	Human commensal	GCF_009739755	NA	GCF_009739755
GCA_009739775.1	Staphylococcus aureus strain P1D8C1	Staphylococcus aureus	blood	2017-05-11	2017	Israel	Asia	Israel: Jerusalem	Human, Homo sapiens	Human commensal	GCF_009739775	NA	GCF_009739775
GCA_009739795.1	Staphylococcus aureus strain P1D7C1	Staphylococcus aureus	blood	2017-05-10	2017	Israel	Asia	Israel: Jerusalem	Human, Homo sapiens	Human commensal	GCF_009739795	NA	GCF_009739795
GCA_009739825.1	Staphylococcus aureus strain P1D5C1	Staphylococcus aureus	blood	2017-05-08	2017	Israel	Asia	Israel: Jerusalem	Human, Homo sapiens	Human commensal	GCF_009739825	NA	GCF_009739825
GCA_009739845.1	Staphylococcus aureus strain P1D1C1	Staphylococcus aureus	blood	2017-05-04	2017	Israel	Asia	Israel: Jerusalem	Human, Homo sapiens	Human commensal	GCF_009739845	NA	GCF_009739845
GCA_009739865.1	Staphylococcus aureus strain P1D14C1	Staphylococcus aureus	blood	2017-05-17	2017	Israel	Asia	Israel: Jerusalem	Human, Homo sapiens	Human commensal	GCF_009739865	NA	GCF_009739865
GCA_009739885.1	Staphylococcus aureus strain P1D12C1	Staphylococcus aureus	blood	2017-05-15	2017	Israel	Asia	Israel: Jerusalem	Human, Homo sapiens	Human commensal	GCF_009739885	NA	GCF_009739885
GCA_009740205.1	Staphylococcus aureus strain P1D5C2	Staphylococcus aureus	blood	2017-05-08	2017	Israel	Asia	Israel: Jerusalem	Human, Homo sapiens	Human commensal	GCF_009740205	NA	GCF_009740205
GCA_009769015.1	Staphylococcus epidermidis strain NCCP 16829	Staphylococcus epidermidis	Vagina	2014-05-13	2014	South Korea	Asia	South Korea: Jinju	Human, Homo sapiens	Human commensal	GCF_009769015	NA	GCF_009769015
GCA_009769095.1	Staphylococcus aureus strain NCCP 16830	Staphylococcus aureus	urine	2008-11-14	2008	South Korea	Asia	South Korea: Daegu	Human, Homo sapiens	Human commensal	GCF_009769095	NA	GCF_009769095
GCA_009769125.1	Staphylococcus epidermidis strain NCCP 16828	Staphylococcus epidermidis	blood	2012-04-04	2012	South Korea	Asia	South Korea: Jinju	Human, Homo sapiens	Human commensal	GCF_009769125	NA	GCF_009769125
GCA_009857055.1	Staphylococcus aureus strain RJ1267	Staphylococcus aureus	sputum	2018-06-06	2018	China	Asia	China: Shanghai	Human, Homo sapiens	Clinical	GCF_009857055	NA	GCF_009857055
GCA_009873455.1	Staphylococcus epidermidis strain ATCC 12228	Staphylococcus epidermidis	NA	NA	NA	NA	NA	NA	NA	Unknown	GCF_009873455	NA	GCF_009873455
GCA_009911815.1	Staphylococcus aureus strain UP_1522	Staphylococcus aureus	pathogen	NA	NA	Germany	Europe	Germany: Duesseldorf	Human, Homo sapiens	Clinical	GCF_009911815	NA	GCF_009911815
GCA_009911835.1	Staphylococcus aureus strain UP_1632	Staphylococcus aureus	pathogen	NA	NA	Germany	Europe	Germany: Duesseldorf	Human, Homo sapiens	Clinical	GCF_009911835	NA	GCF_009911835
GCA_009911855.1	Staphylococcus aureus strain UP_1433	Staphylococcus aureus	pathogen	NA	NA	Germany	Europe	Germany: Duesseldorf	Human, Homo sapiens	Clinical	GCF_009911855	NA	GCF_009911855
GCA_009911895.1	Staphylococcus aureus strain UP_967	Staphylococcus aureus	pathogen	NA	NA	Germany	Europe	Germany: Duesseldorf	Human, Homo sapiens	Clinical	GCF_009911895	NA	GCF_009911895
GCA_009911965.1	Staphylococcus aureus strain UP_1395	Staphylococcus aureus	pathogen	NA	NA	Germany	Europe	Germany: Duesseldorf	Human, Homo sapiens	Clinical	GCF_009911965	NA	GCF_009911965
GCA_009912015.1	Staphylococcus aureus strain UP_1500	Staphylococcus aureus	pathogen	NA	NA	Germany	Europe	Germany: Duesseldorf	Human, Homo sapiens	Clinical	GCF_009912015	NA	GCF_009912015
GCA_009912035.1	Staphylococcus aureus strain UP_1572	Staphylococcus aureus	pathogen	NA	NA	Germany	Europe	Germany: Duesseldorf	Human, Homo sapiens	Clinical	GCF_009912035	NA	GCF_009912035
GCA_009912055.1	Staphylococcus aureus strain UP_1612	Staphylococcus aureus	pathogen	NA	NA	Germany	Europe	Germany: Duesseldorf	Human, Homo sapiens	Clinical	GCF_009912055	NA	GCF_009912055
GCA_009912075.1	Staphylococcus aureus strain UP_1654	Staphylococcus aureus	pathogen	NA	NA	Germany	Europe	Germany: Duesseldorf	Human, Homo sapiens	Clinical	GCF_009912075	NA	GCF_009912075
GCA_009912095.1	Staphylococcus aureus strain UP_1209	Staphylococcus aureus	pathogen	NA	NA	Germany	Europe	Germany: Duesseldorf	Human, Homo sapiens	Clinical	GCF_009912095	NA	GCF_009912095
GCA_009912115.1	Staphylococcus aureus strain UP_794	Staphylococcus aureus	pathogen	NA	NA	Germany	Europe	Germany: Duesseldorf	Human, Homo sapiens	Clinical	GCF_009912115	NA	GCF_009912115
GCA_009912155.1	Staphylococcus aureus strain UP_1559	Staphylococcus aureus	pathogen	NA	NA	Germany	Europe	Germany: Duesseldorf	Human, Homo sapiens	Clinical	GCF_009912155	NA	GCF_009912155
GCA_009912195.1	Staphylococcus aureus strain UP_1278	Staphylococcus aureus	pathogen	NA	NA	Germany	Europe	Germany: Duesseldorf	Human, Homo sapiens	Clinical	GCF_009912195	NA	GCF_009912195
GCA_009912255.1	Staphylococcus aureus strain UP_926	Staphylococcus aureus	pathogen	NA	NA	Germany	Europe	Germany: Duesseldorf	Human, Homo sapiens	Clinical	GCF_009912255	NA	GCF_009912255
GCA_009912295.1	Staphylococcus aureus strain UP_1539	Staphylococcus aureus	pathogen	NA	NA	Germany	Europe	Germany: Duesseldorf	Human, Homo sapiens	Clinical	GCF_009912295	NA	GCF_009912295
GCA_009912335.1	Staphylococcus aureus strain UP_1313	Staphylococcus aureus	pathogen	NA	NA	Germany	Europe	Germany: Duesseldorf	Human, Homo sapiens	Clinical	GCF_009912335	NA	GCF_009912335
GCA_009912355.1	Staphylococcus aureus strain UP_1239	Staphylococcus aureus	pathogen	NA	NA	Germany	Europe	Germany: Duesseldorf	Human, Homo sapiens	Clinical	GCF_009912355	NA	GCF_009912355
GCA_009912375.1	Staphylococcus aureus strain UP_1073	Staphylococcus aureus	pathogen	NA	NA	Germany	Europe	Germany: Duesseldorf	Human, Homo sapiens	Clinical	GCF_009912375	NA	GCF_009912375
GCA_009912415.1	Staphylococcus aureus strain UP_1484	Staphylococcus aureus	pathogen	NA	NA	Germany	Europe	Germany: Duesseldorf	Human, Homo sapiens	Clinical	GCF_009912415	NA	GCF_009912415
GCA_009912435.1	Staphylococcus aureus strain UP_1452	Staphylococcus aureus	pathogen	NA	NA	Germany	Europe	Germany: Duesseldorf	Human, Homo sapiens	Clinical	GCF_009912435	NA	GCF_009912435
GCA_009912455.1	Staphylococcus aureus strain UP_1108	Staphylococcus aureus	pathogen	NA	NA	Germany	Europe	Germany: Duesseldorf	Human, Homo sapiens	Clinical	GCF_009912455	NA	GCF_009912455
GCA_009912475.1	Staphylococcus aureus strain UP_1352	Staphylococcus aureus	pathogen	NA	NA	Germany	Europe	Germany: Duesseldorf	Human, Homo sapiens	Clinical	GCF_009912475	NA	GCF_009912475
GCA_009912495.1	Staphylococcus aureus strain UP_1186	Staphylococcus aureus	pathogen	NA	NA	Germany	Europe	Germany: Duesseldorf	Human, Homo sapiens	Clinical	GCF_009912495	NA	GCF_009912495
GCA_009912535.1	Staphylococcus aureus strain UP_1150	Staphylococcus aureus	pathogen	NA	NA	Germany	Europe	Germany: Duesseldorf	Human, Homo sapiens	Clinical	GCF_009912535	NA	GCF_009912535
GCA_009912555.1	Staphylococcus aureus strain UP_883	Staphylococcus aureus	pathogen	NA	NA	Germany	Europe	Germany: Duesseldorf	Human, Homo sapiens	Clinical	GCF_009912555	NA	GCF_009912555
GCA_009912595.1	Staphylococcus aureus strain UP_1033	Staphylococcus aureus	pathogen	NA	NA	Germany	Europe	Germany: Duesseldorf	Human, Homo sapiens	Clinical	GCF_009912595	NA	GCF_009912595
GCA_009912615.1	Staphylococcus aureus strain UP_830	Staphylococcus aureus	pathogen	NA	NA	Germany	Europe	Germany: Duesseldorf	Human, Homo sapiens	Clinical	GCF_009912615	NA	GCF_009912615
GCA_009912635.1	Staphylococcus aureus strain UP_490	Staphylococcus aureus	pathogen	NA	NA	Germany	Europe	Germany: Duesseldorf	Human, Homo sapiens	Clinical	GCF_009912635	NA	GCF_009912635
GCA_009912655.1	Staphylococcus aureus strain UP_996	Staphylococcus aureus	pathogen	NA	NA	Germany	Europe	Germany: Duesseldorf	Human, Homo sapiens	Clinical	GCF_009912655	NA	GCF_009912655
GCA_009912675.1	Staphylococcus aureus strain UP_764	Staphylococcus aureus	pathogen	NA	NA	Germany	Europe	Germany: Duesseldorf	Human, Homo sapiens	Clinical	GCF_009912675	NA	GCF_009912675
GCA_009912695.1	Staphylococcus aureus strain UP_719	Staphylococcus aureus	pathogen	NA	NA	Germany	Europe	Germany: Duesseldorf	Human, Homo sapiens	Clinical	GCF_009912695	NA	GCF_009912695
GCA_009912715.1	Staphylococcus aureus strain UP_818	Staphylococcus aureus	pathogen	NA	NA	Germany	Europe	Germany: Duesseldorf	Human, Homo sapiens	Clinical	GCF_009912715	NA	GCF_009912715
GCA_009912735.1	Staphylococcus aureus strain UP_678	Staphylococcus aureus	pathogen	NA	NA	Germany	Europe	Germany: Duesseldorf	Human, Homo sapiens	Clinical	GCF_009912735	NA	GCF_009912735
GCA_009912755.1	Staphylococcus aureus strain UP_522	Staphylococcus aureus	pathogen	NA	NA	Germany	Europe	Germany: Duesseldorf	Human, Homo sapiens	Clinical	GCF_009912755	NA	GCF_009912755
GCA_009912775.1	Staphylococcus aureus strain UP_644	Staphylococcus aureus	pathogen	NA	NA	Germany	Europe	Germany: Duesseldorf	Human, Homo sapiens	Clinical	GCF_009912775	NA	GCF_009912775
GCA_009912795.1	Staphylococcus aureus strain UP_248	Staphylococcus aureus	pathogen	NA	NA	Germany	Europe	Germany: Duesseldorf	Human, Homo sapiens	Clinical	GCF_009912795	NA	GCF_009912795
GCA_009912815.1	Staphylococcus aureus strain UP_378	Staphylococcus aureus	pathogen	NA	NA	Germany	Europe	Germany: Duesseldorf	Human, Homo sapiens	Clinical	GCF_009912815	NA	GCF_009912815
GCA_009912835.1	Staphylococcus aureus strain UP_462	Staphylococcus aureus	pathogen	NA	NA	Germany	Europe	Germany: Duesseldorf	Human, Homo sapiens	Clinical	GCF_009912835	NA	GCF_009912835
GCA_009912855.1	Staphylococcus aureus strain UP_620	Staphylococcus aureus	pathogen	NA	NA	Germany	Europe	Germany: Duesseldorf	Human, Homo sapiens	Clinical	GCF_009912855	NA	GCF_009912855
GCA_009912875.1	Staphylococcus aureus strain UP_591	Staphylococcus aureus	pathogen	NA	NA	Germany	Europe	Germany: Duesseldorf	Human, Homo sapiens	Clinical	GCF_009912875	NA	GCF_009912875
GCA_009912895.1	Staphylococcus aureus strain UP_1435	Staphylococcus aureus	pathogen	NA	NA	Germany	Europe	Germany: Duesseldorf	Human, Homo sapiens	Clinical	GCF_009912895	NA	GCF_009912895
GCA_009912915.1	Staphylococcus aureus strain UP_403	Staphylococcus aureus	pathogen	NA	NA	Germany	Europe	Germany: Duesseldorf	Human, Homo sapiens	Clinical	GCF_009912915	NA	GCF_009912915
GCA_009912935.1	Staphylococcus aureus strain UP_551	Staphylococcus aureus	pathogen	NA	NA	Germany	Europe	Germany: Duesseldorf	Human, Homo sapiens	Clinical	GCF_009912935	NA	GCF_009912935
GCA_009912955.1	Staphylococcus aureus strain UP_426	Staphylococcus aureus	pathogen	NA	NA	Germany	Europe	Germany: Duesseldorf	Human, Homo sapiens	Clinical	GCF_009912955	NA	GCF_009912955
GCA_009912975.1	Staphylococcus aureus strain UP_419	Staphylococcus aureus	pathogen	NA	NA	Germany	Europe	Germany: Duesseldorf	Human, Homo sapiens	Clinical	GCF_009912975	NA	GCF_009912975
GCA_009912995.1	Staphylococcus aureus strain UP_774	Staphylococcus aureus	pathogen	NA	NA	Germany	Europe	Germany: Duesseldorf	Human, Homo sapiens	Clinical	GCF_009912995	NA	GCF_009912995
GCA_009913015.1	Staphylococcus aureus strain UP_844	Staphylococcus aureus	pathogen	NA	NA	Germany	Europe	Germany: Duesseldorf	Human, Homo sapiens	Clinical	GCF_009913015	NA	GCF_009913015
GCA_009913035.1	Staphylococcus aureus strain UP_274	Staphylococcus aureus	pathogen	NA	NA	Germany	Europe	Germany: Duesseldorf	Human, Homo sapiens	Clinical	GCF_009913035	NA	GCF_009913035
GCA_009913055.1	Staphylococcus aureus strain UP_296	Staphylococcus aureus	pathogen	NA	NA	Germany	Europe	Germany: Duesseldorf	Human, Homo sapiens	Clinical	GCF_009913055	NA	GCF_009913055
GCA_009913075.1	Staphylococcus aureus strain UP_322	Staphylococcus aureus	pathogen	NA	NA	Germany	Europe	Germany: Duesseldorf	Human, Homo sapiens	Clinical	GCF_009913075	NA	GCF_009913075
GCA_009913095.1	Staphylococcus aureus strain UP_1405	Staphylococcus aureus	pathogen	NA	NA	Germany	Europe	Germany: Duesseldorf	Human, Homo sapiens	Clinical	GCF_009913095	NA	GCF_009913095
GCA_009913115.1	Staphylococcus aureus strain UP_1097	Staphylococcus aureus	pathogen	NA	NA	Germany	Europe	Germany: Duesseldorf	Human, Homo sapiens	Clinical	GCF_009913115	NA	GCF_009913115
GCA_009913135.1	Staphylococcus aureus strain UP_1525	Staphylococcus aureus	pathogen	NA	NA	Germany	Europe	Germany: Duesseldorf	Human, Homo sapiens	Clinical	GCF_009913135	NA	GCF_009913135
GCA_009913155.1	Staphylococcus aureus strain UP_1322	Staphylococcus aureus	pathogen	NA	NA	Germany	Europe	Germany: Duesseldorf	Human, Homo sapiens	Clinical	GCF_009913155	NA	GCF_009913155
GCA_009913175.1	Staphylococcus aureus strain UP_1106	Staphylococcus aureus	pathogen	NA	NA	Germany	Europe	Germany: Duesseldorf	Human, Homo sapiens	Clinical	GCF_009913175	NA	GCF_009913175
GCA_009913195.1	Staphylococcus aureus strain UP_1442	Staphylococcus aureus	pathogen	NA	NA	Germany	Europe	Germany: Duesseldorf	Human, Homo sapiens	Clinical	GCF_009913195	NA	GCF_009913195
GCA_009913215.1	Staphylococcus aureus strain UP_338	Staphylococcus aureus	pathogen	NA	NA	Germany	Europe	Germany: Duesseldorf	Human, Homo sapiens	Clinical	GCF_009913215	NA	GCF_009913215
GCA_009914455.1	Staphylococcus aureus strain SAW1	Staphylococcus aureus	pathogen	2018-01-25	2018	China	Asia	China:Hangzhou	Human, Homo sapiens	Human commensal	GCF_009914455	NA	GCF_009914455
GCA_009931395.1	Staphylococcus lugdunensis strain APC 3758	Staphylococcus lugdunensis	pathogen	2017-07-14	2017	Ireland	Europe	Ireland: Cork	Human, Homo sapiens	Human commensal	GCF_009931395	NA	GCF_009931395
GCA_009932715.1	Staphylococcus haemolyticus strain SE2.14	Staphylococcus haemolyticus	Rice seed	2013	2013	India	Asia	India	NA	Environmental	GCF_009932715	NA	GCF_009932715
GCA_009932885.1	Staphylococcus haemolyticus strain SE3.8	Staphylococcus haemolyticus	Rice seed	2013	2013	India	Asia	India	NA	Environmental	GCF_009932885	NA	GCF_009932885
GCA_009932935.1	Staphylococcus haemolyticus strain SE3.9	Staphylococcus haemolyticus	Rice seed	2013	2013	India	Asia	India	NA	Environmental	GCF_009932935	NA	GCF_009932935
GCA_009937785.1	Staphylococcus aureus strain UP_1591	Staphylococcus aureus	pathogen	NA	NA	Germany	Europe	Germany: Duesseldorf	Human, Homo sapiens	Clinical	GCF_009937785	NA	GCF_009937785
GCA_010669265.1	Staphylococcus aureus strain SR153	Staphylococcus aureus	blood	2013-06-01	2013	China	Asia	China:Hangzhou	Human, Homo sapiens	Human commensal	GCF_010669265	NA	GCF_010669265
GCA_011032785.1	Staphylococcus aureus strain SA1428	Staphylococcus aureus	milk	2018-09	2018	USA	North America	USA: Ames, IA	Bos taurus	Animal commensal	GCF_011032785	NA	GCF_011032785
GCA_011035105.1	Staphylococcus aureus strain M2024	Staphylococcus aureus	Hospital ward	2011-08-06	2011	Denmark	Europe	Denmark	Human, Homo sapiens	Clinical	GCF_011035105	NA	GCF_011035105
GCA_011038575.1	Staphylococcus epidermidis strain E73	Staphylococcus epidermidis	microbe sample	2014	2014	Germany	Europe	Germany	Human, Homo sapiens	Human commensal	GCF_011038575	NA	GCF_011038575
GCA_011403135.1	Staphylococcus lugdunensis strain JICS135	Staphylococcus lugdunensis	venous blood	2014-01-15	2014	Japan	Asia	Japan:Kanagawa, Yokohama, Tsurumi-ku	Human, Homo sapiens	Human commensal	GCF_011403135	NA	GCF_011403135
GCA_011466855.1	Staphylococcus agnetis strain 1379	Staphylococcus agnetis	NA	NA	NA	USA	North America	USA: Missouri	Bos taurus	Animal commensal	GCF_011466855	NA	GCF_011466855
GCA_011466875.1	Staphylococcus chromogenes strain 1401	Staphylococcus chromogenes	bone	2016-05-07	2016	USA	North America	USA: University of Arkansas Poultry Research Farm	Chicken, Gallus gallus	Animal commensal	GCF_011466875	NA	GCF_011466875
GCA_012044215.1	Staphylococcus aureus strain PMB179-1	Staphylococcus aureus	breast	2015	2015	South Korea	Asia	South Korea:Pyeongchang-gun	Bos taurus	Animal commensal	GCF_012044215	NA	GCF_012044215
GCA_012044475.1	Staphylococcus aureus strain PMB196-1	Staphylococcus aureus	breast	2015	2015	South Korea	Asia	South Korea:Pyeongchang-gun	Bos taurus	Animal commensal	GCF_012044475	NA	GCF_012044475
GCA_012851115.1	Staphylococcus caprae strain SY333	Staphylococcus caprae	puncture fluid	2018-09-01	2018	China	Asia	China: Lishui	Human, Homo sapiens	Human commensal	GCF_012851115	NA	GCF_012851115
GCA_012974825.1	Staphylococcus aureus strain MJ163	Staphylococcus aureus	sperm	2014	2014	China	Asia	China: Zhejiang, Wenzhou	Human, Homo sapiens	Human commensal	GCF_012974825	NA	GCF_012974825
GCA_013003945.1	Staphylococcus aureus subsp. aureus strain HL20709	Staphylococcus aureus	blood	2017	2017	South Korea	Asia	South Korea	Human, Homo sapiens	Human commensal	GCF_013003945	NA	GCF_013003945
GCA_013004085.1	Staphylococcus aureus strain SA01	Staphylococcus aureus	NA	2019-07	2019	China	Asia	China: Heilongjiang	Chicken, Gallus gallus	Animal commensal	GCF_013004085	NA	GCF_013004085
GCA_013008375.1	Staphylococcus aureus subsp. aureus strain EDCC5398	Staphylococcus aureus	Tissue	2009-06-09	2009	Germany	Europe	Germany	Human, Homo sapiens	Human commensal	GCF_013008375	NA	GCF_013008375
GCA_013046865.1	Staphylococcus aureus strain Guangzhou-SAU749	Staphylococcus aureus	sputum	2011-07-23	2011	China	Asia	China: Guangzhou	Human, Homo sapiens	Clinical	GCF_013046865	NA	GCF_013046865
GCA_013046885.1	Staphylococcus aureus strain Guangzhou-SAU071	Staphylococcus aureus	bile	2010-05-10	2010	China	Asia	China: Guangzhou	Human, Homo sapiens	Human commensal	GCF_013046885	NA	GCF_013046885
GCA_013137955.1	Staphylococcus warneri strain WB224	Staphylococcus warneri	Doubanjiang	2016-08-25	2016	China	Asia	China:Chengdu	NA	Unknown	GCF_013137955	NA	GCF_013137955
GCA_013187685.1	Staphylococcus aureus strain Smith	Staphylococcus aureus	NA	NA	NA	NA	NA	NA	NA	Unknown	GCF_013187685	NA	GCF_013187685
GCA_013267575.1	Staphylococcus hominis strain FDAARGOS_762 strain Not applicable	Staphylococcus hominis	normal skin of the left arm	NA	NA	USA	North America	USA:VA	Human, Homo sapiens	Human commensal	GCF_013267575	NA	GCF_013267575
GCA_013267675.1	Staphylococcus capitis strain FDAARGOS_753 strain Not applicable	Staphylococcus capitis	expectorated sputum	NA	NA	USA	North America	USA:VA	Human, Homo sapiens	Clinical	GCF_013267675	NA	GCF_013267675
GCA_013267715.1	Staphylococcus warneri strain FDAARGOS_754 strain Not applicable	Staphylococcus warneri	normal skin of the right arm	NA	NA	USA	North America	USA:VA	Human, Homo sapiens	Human commensal	GCF_013267715	NA	GCF_013267715
GCA_013305905.1	Staphylococcus aureus strain 14640	Staphylococcus aureus	microbe sample	2016	2016	USA	North America	USA	Human, Homo sapiens	Human commensal	GCF_013305905	NA	GCF_013305905
GCA_013305955.1	Staphylococcus aureus strain 14505	Staphylococcus aureus	microbe sample	2016	2016	USA	North America	USA	Human, Homo sapiens	Human commensal	GCF_013305955	NA	GCF_013305955
GCA_013307005.1	Staphylococcus aureus strain 16405	Staphylococcus aureus	microbe sample	2017	2017	USA	North America	USA	Human, Homo sapiens	Human commensal	GCF_013307005	NA	GCF_013307005
GCA_013307025.1	Staphylococcus aureus strain 14507	Staphylococcus aureus	microbe sample	2016	2016	USA	North America	USA	Human, Homo sapiens	Human commensal	GCF_013307025	NA	GCF_013307025
GCA_013307065.1	Staphylococcus aureus strain 14732	Staphylococcus aureus	microbe sample	2017	2017	USA	North America	USA	Human, Homo sapiens	Human commensal	GCF_013307065	NA	GCF_013307065
GCA_013307085.1	Staphylococcus aureus strain MJ015	Staphylococcus aureus	sperm	2014	2014	China	Asia	China:zhejiang,wenzhou	Human, Homo sapiens	Human commensal	GCF_013307085	NA	GCF_013307085
GCA_013317125.1	Staphylococcus epidermidis strain O47	Staphylococcus epidermidis	overnight culture	2011	2011	Germany	Europe	Germany:Koeln	Human, Homo sapiens	Human commensal	GCF_013317125	NA	GCF_013317125
GCA_013341395.1	Staphylococcus saprophyticus strain UTI-035	Staphylococcus saprophyticus	urine specimens	2019	2019	USA	North America	USA: California	Human, Homo sapiens	Human commensal	GCF_013341395	NA	GCF_013341395
GCA_013341415.1	Staphylococcus saprophyticus strain UTI-042y	Staphylococcus saprophyticus	urine specimens	2019	2019	USA	North America	USA: California	Human, Homo sapiens	Human commensal	GCF_013341415	NA	GCF_013341415
GCA_013341435.1	Staphylococcus saprophyticus strain UTI-056	Staphylococcus saprophyticus	urine specimens	2019	2019	USA	North America	USA: California	Human, Homo sapiens	Human commensal	GCF_013341435	NA	GCF_013341435
GCA_013341455.1	Staphylococcus saprophyticus strain UTI-058y	Staphylococcus saprophyticus	urine specimens	2019	2019	USA	North America	USA: California	Human, Homo sapiens	Human commensal	GCF_013341455	NA	GCF_013341455
GCA_013343055.1	Staphylococcus saprophyticus strain UTI-050	Staphylococcus saprophyticus	urine specimens	2019	2019	USA	North America	USA: California	Human, Homo sapiens	Human commensal	GCF_013343055	NA	GCF_013343055
GCA_013358365.1	Staphylococcus saprophyticus strain UTI-045	Staphylococcus saprophyticus	urine	2019	2019	USA	North America	USA: California	Human, Homo sapiens	Human commensal	GCF_013358365	NA	GCF_013358365
GCA_013363895.1	Staphylococcus aureus subsp. aureus strain Dresden-275757	Staphylococcus aureus	Clinical sample, pus	2015	2015	Germany	Europe	Germany: Dresden	Human, Homo sapiens	Clinical	GCF_013363895	NA	GCF_013363895
GCA_013389715.1	Staphylococcus aureus strain BLR-DV	Staphylococcus aureus	urine	2016-12-10	2016	Belarus	Europe	Belarus:Baranavichy	Human, Homo sapiens	Human commensal	GCF_013389715	NA	GCF_013389715
GCA_013394425.1	Staphylococcus aureus strain TPS3156	Staphylococcus aureus	skin	2013	2013	NA	NA	NA	Human, Homo sapiens	Human commensal	GCF_013394425	NA	GCF_013394425
GCA_013415955.1	Staphylococcus aureus strain 08-028	Staphylococcus aureus	HA-MRSA blood clinical site	2005-2009	2005	Brazil	South America	Brazil: Rio de Janeiro	Human, Homo sapiens	Clinical	GCF_013415955	NA	GCF_013415955
GCA_013467165.1	Staphylococcus aureus strain WKZ-1	Staphylococcus aureus	blood	2001	2001	Netherlands	Europe	Netherlands: University Medical Center Utrecht, Utrecht	Human, Homo sapiens	Human commensal	GCF_013467165	NA	GCF_013467165
GCA_013467405.1	Staphylococcus aureus strain WKZ-2	Staphylococcus aureus	nasal swab	2001	2001	Netherlands	Europe	Netherlands: University Medical Center Utrecht, Utrecht	Human, Homo sapiens	Human commensal	GCF_013467405	NA	GCF_013467405
GCA_013836525.1	Staphylococcus aureus strain 110900	Staphylococcus aureus	UBERON:0002067	2016-09-02	2016	Denmark	Europe	Denmark	Human, Homo sapiens	Human commensal	GCF_013836525	NA	GCF_013836525
GCA_013836745.1	Staphylococcus aureus strain 128254	Staphylococcus aureus	UBERON:0002067	2018-11-06	2018	Denmark	Europe	Denmark	Human, Homo sapiens	Human commensal	GCF_013836745	NA	GCF_013836745
GCA_014267365.1	Staphylococcus xylosus strain DMSX03	Staphylococcus xylosus	Meju, fermented soybean	2019-03	2019	South Korea	Asia	South Korea: Seoul	NA	Food origin	GCF_014267365	NA	GCF_014267365
GCA_014334295.1	Staphylococcus epidermidis strain LM087	Staphylococcus epidermidis	NA	2008	2008	USA	North America	USA	NA	Unknown	GCF_014334295	NA	GCF_014334295
GCA_014353035.1	Staphylococcus pseudintermedius strain cdc 18-1182	Staphylococcus pseudintermedius	NA	2018-04-25	2018	NA	NA	NA	Dog, Canis lupus familiaris	Animal commensal	GCF_014353035	NA	GCF_014353035
GCA_014489335.1	Staphylococcus epidermidis strain Z0118SE0260	Staphylococcus epidermidis	NA	2018-04-22	2018	NA	NA	NA	Cat, Felis catus	Animal commensal	GCF_014489335	NA	GCF_014489335
GCA_014490515.1	Staphylococcus epidermidis strain Z0118SE0132	Staphylococcus epidermidis	microbe sample	2018-03-11	2018	NA	NA	NA	Human, Homo sapiens	Human commensal	GCF_014490515	NA	GCF_014490515
GCA_014490535.1	Staphylococcus pseudintermedius strain Z0118SP0108	Staphylococcus pseudintermedius	NA	2018-05-13	2018	NA	NA	NA	Dog, Canis lupus familiaris	Animal commensal	GCF_014490535	NA	GCF_014490535
GCA_014495745.1	Staphylococcus warneri strain WS479	Staphylococcus warneri	Homo sapiens	2017-10	2017	China	Asia	China: Wenzhou	Homo sapiens	Human commensal	GCF_014495745	NA	GCF_014495745
GCA_014696255.1	Staphylococcus aureus strain NGA102	Staphylococcus aureus	Vagina	2016	2016	Nigeria	Africa	Nigeria: Benin-City	Human, Homo sapiens	Human commensal	GCF_014696255	NA	GCF_014696255
GCA_014696415.1	Staphylococcus aureus strain NGA84b	Staphylococcus aureus	Vaginal	2016	2016	Nigeria	Africa	Nigeria: Benin-city	Human, Homo sapiens	Human commensal	GCF_014696415	NA	GCF_014696415
GCA_014696535.1	Staphylococcus aureus strain NGA76	Staphylococcus aureus	Endocervix	2016	2016	Nigeria	Africa	Nigeria: Benin-City	Human, Homo sapiens	Human commensal	GCF_014696535	NA	GCF_014696535
GCA_014696685.1	Staphylococcus aureus strain NGA104a	Staphylococcus aureus	Vagina	2016	2016	Nigeria	Africa	Nigeria: Benin City	Human, Homo sapiens	Human commensal	GCF_014696685	NA	GCF_014696685
GCA_014696835.1	Staphylococcus aureus strain NGA66a	Staphylococcus aureus	wound	2016	2016	Nigeria	Africa	Nigeria: Benin City	Human, Homo sapiens	Clinical	GCF_014696835	NA	GCF_014696835
GCA_014696975.1	Staphylococcus aureus strain NGA71	Staphylococcus aureus	urine	2016	2016	Nigeria	Africa	Nigeria: Benin City	Human, Homo sapiens	Human commensal	GCF_014696975	NA	GCF_014696975
GCA_014962425.1	Staphylococcus lugdunensis strain IVK28	Staphylococcus lugdunensis	human nasal swab	2009-04	2009	Germany	Europe	Germany	Human, Homo sapiens	Human commensal	GCF_014962425	NA	GCF_014962425
GCA_015219885.1	Staphylococcus aureus strain MRSA - AMRF 4	Staphylococcus aureus	eye	NA	NA	India	Asia	India:Madurai	Human, Homo sapiens	Human commensal	GCF_015219885	NA	GCF_015219885
GCA_015219905.1	Staphylococcus aureus strain MRSA - AMRF 5	Staphylococcus aureus	eye	NA	NA	India	Asia	India:Madurai	Human, Homo sapiens	Human commensal	GCF_015219905	NA	GCF_015219905
GCA_015219925.1	Staphylococcus aureus strain MRSA - AMRF 6	Staphylococcus aureus	eye	NA	NA	India	Asia	India:Madurai	Human, Homo sapiens	Human commensal	GCF_015219925	NA	GCF_015219925
GCA_015220695.1	Staphylococcus aureus strain MRSA - AMRF 3	Staphylococcus aureus	eye	NA	NA	India	Asia	India:Madurai	Human, Homo sapiens	Human commensal	GCF_015220695	NA	GCF_015220695
GCA_015243435.1	Staphylococcus capitis strain BN2	Staphylococcus capitis	cat	2014-03	2014	Germany	Europe	Germany: Wachtberg	NA	Animal commensal	GCF_015243435	NA	GCF_015243435
GCA_015244035.1	Staphylococcus aureus strain WH52	Staphylococcus aureus	wound secretion	2018-05-18	2018	China	Asia	China	Human, Homo sapiens	Clinical	GCF_015244035	NA	GCF_015244035
GCA_015475575.1	Staphylococcus aureus LAC	Staphylococcus aureus	microbe sample	NA	NA	NA	NA	NA	Human, Homo sapiens	Human commensal	GCF_015475575	NA	GCF_015475575
GCA_015732455.1	Staphylococcus aureus strain MSSA01	Staphylococcus aureus	pathogen	2019	2019	USA	North America	USA: Pennsylvania	Human, Homo sapiens	Clinical	GCF_015732455	NA	GCF_015732455
GCA_015767475.1	Staphylococcus aureus strain DG36	Staphylococcus aureus	pig farms	2008-05-01	2008	Germany	Europe	Germany	Pig, Sus scrofa	Animal commensal	GCF_015767475	NA	GCF_015767475
GCA_015767495.1	Staphylococcus aureus strain GDC6P096P	Staphylococcus aureus	pig farms	2016-05-28	2016	China	Asia	China:Guangdong	Pig, Sus scrofa	Animal commensal	GCF_015767495	NA	GCF_015767495
GCA_015774815.1	Staphylococcus aureus strain AR39_O1_merpol	Staphylococcus aureus	Oral	2015-2019	2015	United Kingdom	Europe	United Kingdom: Scotland, Isle of Arran	Sciurus vulgaris	Animal commensal	GCF_015774815	NA	GCF_015774815
GCA_015774835.1	Staphylococcus aureus strain JW31330_O1_dhc	Staphylococcus aureus	Oral	2015-2019	2015	United Kingdom	Europe	Jersey	Sciurus vulgaris	Animal commensal	GCF_015774835	NA	GCF_015774835
GCA_015774855.1	Staphylococcus aureus strain JW_comp_novo	Staphylococcus aureus	Lesion	2015-2019	2015	United Kingdom	Europe	Jersey	Sciurus vulgaris	Clinical	GCF_015774855	NA	GCF_015774855
GCA_015775975.1	Staphylococcus sp. 23_2_7_LY	Staphylococcus lloydii	Skin wing membrane	2015-02-23	2015	United Kingdom	Europe	Jersey	Pteropus livingstonii	Animal commensal	GCF_015775975	NA	GCF_015775975
GCA_015999445.1	Staphylococcus aureus strain GDY8P96A	Staphylococcus aureus	swine nasal swab	2019-06-16	2019	China	Asia	China:Guangdong	NA	Animal commensal	GCF_015999445	NA	GCF_015999445
GCA_016026635.1	Staphylococcus pseudintermedius strain FDAARGOS_930 strain Not applicable	Staphylococcus pseudintermedius	NA	NA	NA	NA	NA	NA	NA	Unknown	GCF_016026635	NA	GCF_016026635
GCA_016026915.1	Staphylococcus epidermidis strain FDAARGOS_913 strain Not applicable	Staphylococcus epidermidis	NA	NA	NA	NA	NA	NA	NA	Unknown	GCF_016026915	NA	GCF_016026915
GCA_016028235.1	Staphylococcus equorum strain FDAARGOS_884 strain Not applicable	Staphylococcus equorum	NA	NA	NA	NA	NA	NA	NA	Unknown	GCF_016028235	NA	GCF_016028235
GCA_016028275.1	Staphylococcus carnosus strain FDAARGOS_883 strain Not applicable	Staphylococcus carnosus	NA	NA	NA	NA	NA	NA	NA	Unknown	GCF_016028275	NA	GCF_016028275
GCA_016028295.1	Staphylococcus auricularis strain FDAARGOS_882 strain Not applicable	Staphylococcus auricularis	NA	NA	NA	NA	NA	NA	NA	Unknown	GCF_016028295	NA	GCF_016028295
GCA_016065215.1	Staphylococcus aureus subsp. aureus strain CC1153-MRSA	Staphylococcus aureus	wound swab	2018	2018	United Arab Emirates	Asia	United Arab Emirates: Dubai	Human, Homo sapiens	Clinical	GCF_016065215	NA	GCF_016065215
GCA_016067635.1	Staphylococcus saprophyticus strain GDY8P168P	Staphylococcus saprophyticus	nasal swab	2018-12-10	2018	China	Asia	China:Yangjiang	Pig, Sus scrofa	Animal commensal	GCF_016067635	NA	GCF_016067635
GCA_016126695.1	Staphylococcus pseudintermedius strain SP_11306-4A	Staphylococcus pseudintermedius	skin (hair follicle)	2019-01-18	2019	USA	North America	USA:Georgia	Dog, Canis lupus familiaris	Animal commensal	GCF_016126695	NA	GCF_016126695
GCA_016126715.1	Staphylococcus pseudintermedius strain SP_11304-3A	Staphylococcus pseudintermedius	skin (epidermal collarette)	2019-01-18	2019	USA	North America	USA:Georgia	Dog, Canis lupus familiaris	Animal commensal	GCF_016126715	NA	GCF_016126715
GCA_016126735.1	Staphylococcus pseudintermedius strain SP_11304-2A	Staphylococcus pseudintermedius	skin (epidermal collarette)	2019-01-18	2019	USA	North America	USA:Georgia	Dog, Canis lupus familiaris	Animal commensal	GCF_016126735	NA	GCF_016126735
GCA_016126755.1	Staphylococcus pseudintermedius strain SP_11306-1A	Staphylococcus pseudintermedius	skin (epidermal collarette)	2019-01-18	2019	USA	North America	USA:Georgia	Dog, Canis lupus familiaris	Animal commensal	GCF_016126755	NA	GCF_016126755
GCA_016126775.1	Staphylococcus pseudintermedius strain SP_11304-1A	Staphylococcus pseudintermedius	skin (epidermal collarette)	2019-01-18	2019	USA	North America	USA:Georgia	Dog, Canis lupus familiaris	Animal commensal	GCF_016126775	NA	GCF_016126775
GCA_016126795.1	Staphylococcus pseudintermedius strain SP_9261-1A	Staphylococcus pseudintermedius	skin (epidermal collarette)	2018-12-11	2018	USA	North America	USA:Georgia	Dog, Canis lupus familiaris	Animal commensal	GCF_016126795	NA	GCF_016126795
GCA_016127055.1	Staphylococcus felis strain FDAARGOS_1014 strain Not applicable	Staphylococcus felis	NA	NA	NA	Germany	Europe	Germany: Braunschweig	NA	Unknown	GCF_016127055	NA	GCF_016127055
GCA_016127335.1	Staphylococcus pseudintermedius strain FDAARGOS_1072 strain Not applicable	Staphylococcus pseudintermedius	NA	NA	NA	Germany	Europe	Germany: Braunschweig	NA	Unknown	GCF_016127335	NA	GCF_016127335
GCA_016127455.1	Staphylococcus equorum strain FDAARGOS_1068 strain Not applicable	Staphylococcus equorum	NA	NA	NA	Germany	Europe	Germany: Braunschweig	NA	Unknown	GCF_016127455	NA	GCF_016127455
GCA_016127715.1	Staphylococcus saccharolyticus strain FDAARGOS_1074 strain Not applicable	Staphylococcus saccharolyticus	NA	NA	NA	Germany	Europe	Germany: Braunschweig	NA	Unknown	GCF_016127715	NA	GCF_016127715
GCA_016127935.1	Staphylococcus pettenkoferi strain FDAARGOS_1071 strain Not applicable	Staphylococcus pettenkoferi	NA	NA	NA	Germany	Europe	Germany: Braunschweig	NA	Unknown	GCF_016127935	NA	GCF_016127935
GCA_016406625.1	Staphylococcus epidermidis strain PH1-28	Staphylococcus epidermidis	clinical isolate	2012-06	2012	France	Europe	France	Human, Homo sapiens	Clinical	GCF_016406625	NA	GCF_016406625
GCA_016413705.1	Staphylococcus aureus strain ncr_155_F133	Staphylococcus aureus	feces	2019-05-15	2019	Comoros	Africa	Comoros	Pteropus livingstonii	Animal commensal	GCF_016413705	NA	GCF_016413705
GCA_016413725.1	Staphylococcus aureus strain nan_175_F371_ch	Staphylococcus aureus	feces	2019-05-17	2019	Comoros	Africa	Comoros	Pteropus livingstonii	Animal commensal	GCF_016413725	NA	GCF_016413725
GCA_016454965.1	Staphylococcus pseudintermedius strain HSP138	Staphylococcus pseudintermedius	Skin Swab	2019-05	2019	Spain	Europe	Spain	Dog, Canis lupus familiaris	Animal commensal	GCF_016454965	NA	GCF_016454965
GCA_016454985.1	Staphylococcus pseudintermedius strain HSP137	Staphylococcus pseudintermedius	Skin Swab	2019-05	2019	Spain	Europe	Spain	Dog, Canis lupus familiaris	Animal commensal	GCF_016454985	NA	GCF_016454985
GCA_016455005.1	Staphylococcus pseudintermedius strain HSP118	Staphylococcus pseudintermedius	Skin Swab	2019-05	2019	Spain	Europe	Spain	Dog, Canis lupus familiaris	Animal commensal	GCF_016455005	NA	GCF_016455005
GCA_016455025.1	Staphylococcus pseudintermedius strain DSP034	Staphylococcus pseudintermedius	Skin Swab	2018-12	2018	Argentina	South America	Argentina	Dog, Canis lupus familiaris	Animal commensal	GCF_016455025	NA	GCF_016455025
GCA_016455065.1	Staphylococcus pseudintermedius strain HSP135	Staphylococcus pseudintermedius	Skin Swab	2019-05	2019	Spain	Europe	Spain	Dog, Canis lupus familiaris	Animal commensal	GCF_016455065	NA	GCF_016455065
GCA_016455085.1	Staphylococcus pseudintermedius strain DSP026	Staphylococcus pseudintermedius	Skin Swab	2014-07	2014	Spain	Europe	Spain	Dog, Canis lupus familiaris	Animal commensal	GCF_016455085	NA	GCF_016455085
GCA_016455105.1	Staphylococcus pseudintermedius strain HSP134	Staphylococcus pseudintermedius	Skin Swab	2019-05	2019	Spain	Europe	Spain	Dog, Canis lupus familiaris	Animal commensal	GCF_016455105	NA	GCF_016455105
GCA_016455145.1	Staphylococcus pseudintermedius strain DSP020	Staphylococcus pseudintermedius	Skin Swab	2013-08	2013	Spain	Europe	Spain	Dog, Canis lupus familiaris	Animal commensal	GCF_016455145	NA	GCF_016455145
GCA_016455165.1	Staphylococcus pseudintermedius strain DG072	Staphylococcus pseudintermedius	Skin Swab	2012	2012	Italy	Europe	Italy	Dog, Canis lupus familiaris	Animal commensal	GCF_016455165	NA	GCF_016455165
GCA_016455205.1	Staphylococcus pseudintermedius strain DG064	Staphylococcus pseudintermedius	Skin Swab	2017	2017	Italy	Europe	Italy	Dog, Canis lupus familiaris	Animal commensal	GCF_016455205	NA	GCF_016455205
GCA_016455225.1	Staphylococcus pseudintermedius strain DSP021	Staphylococcus pseudintermedius	Skin Swab	2013-10	2013	Spain	Europe	Spain	Dog, Canis lupus familiaris	Animal commensal	GCF_016455225	NA	GCF_016455225
GCA_016455245.1	Staphylococcus pseudintermedius strain HSP125	Staphylococcus pseudintermedius	Skin Swab	2019-05	2019	Spain	Europe	Spain	Dog, Canis lupus familiaris	Animal commensal	GCF_016455245	NA	GCF_016455245
GCA_016455265.1	Staphylococcus pseudintermedius strain DSP030	Staphylococcus pseudintermedius	Skin Swab	2018-10	2018	Argentina	South America	Argentina	Dog, Canis lupus familiaris	Animal commensal	GCF_016455265	NA	GCF_016455265
GCA_016455285.1	Staphylococcus pseudintermedius strain DSP027	Staphylococcus pseudintermedius	Skin Swab	2014-07	2014	Spain	Europe	Spain	Dog, Canis lupus familiaris	Animal commensal	GCF_016455285	NA	GCF_016455285
GCA_016496025.1	Staphylococcus aureus strain WH39	Staphylococcus aureus	wound secretion	2018-05-11	2018	China	Asia	China	Human, Homo sapiens	Clinical	GCF_016496025	NA	GCF_016496025
GCA_016591995.1	Staphylococcus aureus strain 834	Staphylococcus aureus	human blood	1985	1985	Japan	Asia	Japan:Hokkaido, Sapporo city	Human, Homo sapiens	Human commensal	GCF_016591995	NA	GCF_016591995
GCA_016598895.1	Staphylococcus pseudintermedius strain HSP079	Staphylococcus pseudintermedius	Skin Swab	2019-05	2019	Spain	Europe	Spain	Dog, Canis lupus familiaris	Animal commensal	GCF_016598895	NA	GCF_016598895
GCA_016598915.1	Staphylococcus pseudintermedius strain HSP080	Staphylococcus pseudintermedius	Skin Swab	2019-05	2019	Spain	Europe	Spain	Dog, Canis lupus familiaris	Animal commensal	GCF_016598915	NA	GCF_016598915
GCA_016599795.1	Staphylococcus saccharolyticus strain FDAARGOS_1069 strain Not applicable	Staphylococcus saccharolyticus	NA	NA	NA	Germany	Europe	Germany: Braunschweig	NA	Unknown	GCF_016599795	NA	GCF_016599795
GCA_016724565.1	Staphylococcus condimenti strain FDAARGOS_1148 strain Not applicable	Staphylococcus condimenti	NA	NA	NA	Germany	Europe	Germany: Braunschweig	NA	Unknown	GCF_016724565	NA	GCF_016724565
GCA_016724665.1	Staphylococcus carnosus strain FDAARGOS_1147 strain Not applicable	Staphylococcus carnosus	NA	NA	NA	Germany	Europe	Germany: Braunschweig	NA	Unknown	GCF_016724665	NA	GCF_016724665
GCA_016725205.1	Staphylococcus pasteuri strain FDAARGOS_1152 strain Not applicable	Staphylococcus pasteuri	NA	NA	NA	Germany	Europe	Germany: Braunschweig	NA	Unknown	GCF_016725205	NA	GCF_016725205
GCA_016725265.1	Staphylococcus equorum strain FDAARGOS_1150 strain Not applicable	Staphylococcus equorum	NA	NA	NA	Germany	Europe	Germany: Braunschweig	NA	Unknown	GCF_016725265	NA	GCF_016725265
GCA_016725285.1	Staphylococcus pasteuri strain FDAARGOS_1151 strain Not applicable	Staphylococcus pasteuri	NA	NA	NA	Germany	Europe	Germany: Braunschweig	NA	Unknown	GCF_016725285	NA	GCF_016725285
GCA_016725305.1	Staphylococcus equorum strain FDAARGOS_1149 strain Not applicable	Staphylococcus equorum	NA	NA	NA	Germany	Europe	Germany: Braunschweig	NA	Unknown	GCF_016725305	NA	GCF_016725305
GCA_016727385.1	Staphylococcus epidermidis strain FDAARGOS_1083 strain Not applicable	Staphylococcus epidermidis	NA	NA	NA	Germany	Europe	Germany:Langen	NA	Unknown	GCF_016727385	NA	GCF_016727385
GCA_016727585.1	Staphylococcus aureus strain FDAARGOS_1086 strain Not applicable	Staphylococcus aureus	NA	NA	NA	Germany	Europe	Germany:Langen	NA	Unknown	GCF_016727585	NA	GCF_016727585
GCA_016756355.1	Staphylococcus argenteus strain Tokyo13064	Staphylococcus argenteus	feces	2010-08	2010	Japan	Asia	Japan	Human, Homo sapiens	Human commensal	GCF_016756355	NA	GCF_016756355
GCA_016756375.1	Staphylococcus argenteus strain Tokyo13069	Staphylococcus argenteus	food	2010-08	2010	Japan	Asia	Japan	NA	Food origin	GCF_016756375	NA	GCF_016756375
GCA_016772515.1	Staphylococcus equorum strain KS1030	Staphylococcus equorum	Jeotgal	2016-01	2016	South Korea	Asia	South Korea: Suwon	NA	Unknown	GCF_016772515	NA	GCF_016772515
GCA_016774515.1	Staphylococcus pseudoxylosus strain 14AME19	Staphylococcus pseudoxylosus	Saeng-gimol meju	2019-07-21	2019	South Korea	Asia	South Korea: Suwon	NA	Food origin	GCF_016774515	NA	GCF_016774515
GCA_016804245.1	Staphylococcus lugdunensis strain MBAZ2	Staphylococcus lugdunensis	skin	2019	2019	Malta	Europe	Malta	Homo sapiens	Human commensal	GCF_016804245	NA	GCF_016804245
GCA_016834475.1	Staphylococcus epidermidis strain Z0118SE0269	Staphylococcus epidermidis	skin	2018-06-11	2018	South Korea	Asia	South Korea: Seoul	Dog	Animal commensal	GCF_016834475	NA	GCF_016834475
GCA_016834495.1	Staphylococcus epidermidis strain Z0118SE0272	Staphylococcus epidermidis	NA	2018-05-23	2018	South Korea	Asia	South Korea: Seoul	sofa	Animal commensal	GCF_016834495	NA	GCF_016834495
GCA_016889145.1	Staphylococcus aureus strain FDAARGOS_1246 strain Not applicable	Staphylococcus aureus	NA	NA	NA	USA	North America	USA:MD	NA	Unknown	GCF_016889145	NA	GCF_016889145
GCA_016889165.1	Staphylococcus epidermidis strain FDAARGOS_1243 strain Not applicable	Staphylococcus epidermidis	NA	NA	NA	USA	North America	USA:MD	NA	Unknown	GCF_016889165	NA	GCF_016889165
GCA_016889945.1	Staphylococcus aureus strain FDAARGOS_1245 strain Not applicable	Staphylococcus aureus	NA	NA	NA	USA	North America	USA:MD	NA	Unknown	GCF_016889945	NA	GCF_016889945
GCA_016889965.1	Staphylococcus condimenti strain FDAARGOS_1205 strain Not applicable	Staphylococcus condimenti	NA	NA	NA	Germany	Europe	Germany: Braunschweig	NA	Unknown	GCF_016889965	NA	GCF_016889965
GCA_016890025.1	Staphylococcus carnosus strain FDAARGOS_1204 strain Not applicable	Staphylococcus carnosus	NA	NA	NA	Germany	Europe	Germany: Braunschweig	NA	Unknown	GCF_016890025	NA	GCF_016890025
GCA_016894285.1	Staphylococcus aureus strain 014S_SA	Staphylococcus aureus	pathogen	2018	2018	Samoa	Oceania	Samoa	Homo sapiens	Clinical	GCF_016894285	NA	GCF_016894285
GCA_016903555.1	Staphylococcus epidermidis strain FDAARGOS_1363 strain Not applicable	Staphylococcus epidermidis	NA	NA	NA	USA	North America	USA:MD	NA	Unknown	GCF_016903555	NA	GCF_016903555
GCA_016903575.1	Staphylococcus epidermidis strain FDAARGOS_1364 strain Not applicable	Staphylococcus epidermidis	NA	NA	NA	USA	North America	USA:MD	NA	Unknown	GCF_016903575	NA	GCF_016903575
GCA_016904135.1	Staphylococcus epidermidis strain FDAARGOS_1361 strain Not applicable	Staphylococcus epidermidis	NA	NA	NA	USA	North America	USA:MD	NA	Unknown	GCF_016904135	NA	GCF_016904135
GCA_017088305.1	Staphylococcus aureus strain WBG8287	Staphylococcus aureus	NA	1995	1995	Australia	Oceania	Australia: Royal Perth Hospital, WA	NA	Unknown	GCF_017088305	NA	GCF_017088305
GCA_017088385.1	Staphylococcus aureus strain WBG8366	Staphylococcus aureus	NA	1995	1995	Australia	Oceania	Australia: remote Western Australia	NA	Unknown	GCF_017088385	NA	GCF_017088385
GCA_017161095.1	Staphylococcus aureus strain MEI001	Staphylococcus aureus	healthy human nose	2019-10	2019	Switzerland	Europe	Switzerland: Bern	Homo sapiens	Human commensal	GCF_017161095	NA	GCF_017161095
GCA_017355005.1	Staphylococcus haemolyticus strain 7b	Staphylococcus haemolyticus	lung	2017-11-13	2017	Japan	Asia	Japan	Mouse	Animal commensal	GCF_017355005	NA	GCF_017355005
GCA_017355025.1	Staphylococcus haemolyticus strain 1b	Staphylococcus haemolyticus	lung	2017-11-13	2017	Japan	Asia	Japan	Mouse	Animal commensal	GCF_017355025	NA	GCF_017355025
GCA_017355045.1	Staphylococcus haemolyticus strain 12b	Staphylococcus haemolyticus	lung	2017-11-13	2017	Japan	Asia	Japan	Mouse	Animal commensal	GCF_017355045	NA	GCF_017355045
GCA_017357005.1	Staphylococcus simiae strain 17941E	Staphylococcus simiae	NA	2016-04-27	2016	United Kingdom	Europe	Jersey	Pteropus livingstonii	Animal commensal	GCF_017357005	NA	GCF_017357005
GCA_017795485.1	Staphylococcus pseudintermedius strain 6109	Staphylococcus pseudintermedius	Skin swab	2014-01	2014	United Kingdom	Europe	United Kingdom: Edinburgh	Canis lupus familiaris	Animal commensal	GCF_017795485	NA	GCF_017795485
GCA_017798245.1	Staphylococcus aureus strain KZN	Staphylococcus aureus	water	2016-08-30	2016	South Africa	Africa	South Africa	NA	Environmental	GCF_017798245	NA	GCF_017798245
GCA_018075265.1	Staphylococcus aureus strain SA14+	Staphylococcus aureus	NA	2021-02	2021	China	Asia	China: Hubei	NA	Animal commensal	GCF_018075265	NA	GCF_018075265
GCA_018093065.1	Staphylococcus aureus strain CBS2016-05	Staphylococcus aureus	blood (platelets)	2016	2016	Canada	North America	Canada	Homo sapiens	Human commensal	GCF_018093065	NA	GCF_018093065
GCA_018093105.1	Staphylococcus aureus strain PS/BAC/169/17/W	Staphylococcus aureus	blood (platelets)	2017	2017	United Kingdom	Europe	United Kingdom	Homo sapiens	Human commensal	GCF_018093105	NA	GCF_018093105
GCA_018093205.1	Staphylococcus aureus strain CI/BAC/25/13/W	Staphylococcus aureus	blood (platelets)	2013	2013	United Kingdom	Europe	United Kingdom	Homo sapiens	Human commensal	GCF_018093205	NA	GCF_018093205
GCA_018093225.1	Staphylococcus aureus strain PS/BAC/317/16/W	Staphylococcus aureus	blood (platelets)	2016	2016	United Kingdom	Europe	United Kingdom	Homo sapiens	Human commensal	GCF_018093225	NA	GCF_018093225
GCA_018135565.1	Staphylococcus aureus strain 17Gst354	Staphylococcus aureus	human nose	2017-11-25	2017	Switzerland	Europe	Switzerland	Homo sapiens	Human commensal	GCF_018135565	NA	GCF_018135565
GCA_018141385.1	Staphylococcus aureus strain 19/Msa0875	Staphylococcus aureus	nose	2019	2019	Switzerland	Europe	Switzerland: Zurich	Sus scrofa	Animal commensal	GCF_018141385	NA	GCF_018141385
GCA_018219225.1	Staphylococcus delphini strain 2794-1	Staphylococcus delphini	quick-frozen food from supermarket	2014-05-06	2014	China	Asia	China:Kunming	NA	Animal commensal	GCF_018219225	NA	GCF_018219225
GCA_018219245.1	Staphylococcus delphini strain 245-1	Staphylococcus delphini	quick-frozen food from supermarket	2013-10-15	2013	China	Asia	China:Gangzhou	NA	Animal commensal	GCF_018219245	NA	GCF_018219245
GCA_018323945.1	Staphylococcus auricularis strain JCM 2421	Staphylococcus auricularis	NA	NA	NA	NA	NA	not applicable	NA	Unknown	GCF_018323945	NA	GCF_018323945
GCA_018336515.1	Staphylococcus aureus strain SR231	Staphylococcus aureus	Secretions	2013-10-22	2013	China	Asia	China:Hangzhou	Homo sapiens	Human commensal	GCF_018336515	NA	GCF_018336515
GCA_018336535.1	Staphylococcus aureus strain SR130	Staphylococcus aureus	pus	2013-03-15	2013	China	Asia	China:Hangzhou	Homo sapiens	Clinical	GCF_018336535	NA	GCF_018336535
GCA_018399115.1	Staphylococcus aureus strain PNID0137	Staphylococcus aureus	blood	2015-03-08	2015	South Korea	Asia	South Korea: Busan	Homo sapiens	Human commensal	GCF_018399115	NA	GCF_018399115
GCA_018409145.1	Staphylococcus aureus strain 2007-13	Staphylococcus aureus	nasal swab sample	2007	2007	Japan	NA	not applicable	Homo sapiens	Human commensal	GCF_018409145	NA	GCF_018409145
GCA_018732165.1	Staphylococcus aureus subsp. aureus RN4220	Staphylococcus aureus	NA	NA	NA	NA	NA	not applicable	NA	Animal commensal	GCF_018732165	NA	GCF_018732165
GCA_018968725.1	Staphylococcus aureus strain SG511 Berlin	Staphylococcus aureus	NA	NA	NA	NA	NA	not collected	NA	Unknown	GCF_018968725	NA	GCF_018968725
GCA_018987325.1	Staphylococcus aureus strain 55-100-016	Staphylococcus aureus	NA	2014	2014	Denmark	Europe	Denmark	Sus scrofa	Animal commensal	GCF_018987325	NA	GCF_018987325
GCA_018987345.1	Staphylococcus aureus strain 55-100-003	Staphylococcus aureus	NA	2014	2014	Denmark	Europe	Denmark	Sus scrofa	Animal commensal	GCF_018987345	NA	GCF_018987345
GCA_018987365.1	Staphylococcus aureus strain ST59	Staphylococcus aureus	China: Shanghai	2012	2012	China	Asia	China: Shanghai	Homo sapiens	Human commensal	GCF_018987365	NA	GCF_018987365
GCA_019048025.1	Staphylococcus haemolyticus strain FDAARGOS 1453 strain Not applicable	Staphylococcus haemolyticus	NA	NA	NA	Germany	Europe	Germany: Braunschweig	NA	Unknown	GCF_019048025	NA	GCF_019048025
GCA_019134615.1	Staphylococcus aureus strain WHC09	Staphylococcus aureus	bioaerosol of a chicken farm	2018-07	2018	China	Asia	China: WuHan	NA	Environmental	GCF_019134615	NA	GCF_019134615
GCA_019134635.1	Staphylococcus aureus strain WHC07	Staphylococcus aureus	bioaerosol of a chicken farm	2018-07	2018	China	Asia	China: WuHan	NA	Environmental	GCF_019134635	NA	GCF_019134635
GCA_019222685.1	Staphylococcus haemolyticus strain NY5	Staphylococcus haemolyticus	urine	2019-05	2019	China	Asia	China:Jinan	NA	Unknown	GCF_019222685	NA	GCF_019222685
GCA_019329245.1	Staphylococcus epidermidis strain B1200599	Staphylococcus epidermidis	LRSE detected in clinical samples	NA	NA	Germany	Europe	Germany	Homo sapiens	Clinical	GCF_019329245	NA	GCF_019329245
GCA_019329325.1	Staphylococcus epidermidis strain B1200343	Staphylococcus epidermidis	LRSE detected in clinical samples	NA	NA	Germany	Europe	Germany	Homo sapiens	Clinical	GCF_019329325	NA	GCF_019329325
GCA_019329365.1	Staphylococcus epidermidis strain B1208538	Staphylococcus epidermidis	LRSE detected in clinical samples	NA	NA	Germany	Europe	Germany	Homo sapiens	Clinical	GCF_019329365	NA	GCF_019329365
GCA_019329405.1	Staphylococcus epidermidis strain B1220165	Staphylococcus epidermidis	LRSE detected in clinical samples	NA	NA	Germany	Europe	Germany	Homo sapiens	Clinical	GCF_019329405	NA	GCF_019329405
GCA_019329425.1	Staphylococcus epidermidis strain B1230143	Staphylococcus epidermidis	LRSE detected in clinical samples	NA	NA	Germany	Europe	Germany	Homo sapiens	Clinical	GCF_019329425	NA	GCF_019329425
GCA_019329505.1	Staphylococcus epidermidis strain B1262351	Staphylococcus epidermidis	LRSE detected in clinical samples	NA	NA	Germany	Europe	Germany	Homo sapiens	Clinical	GCF_019329505	NA	GCF_019329505
GCA_019329525.1	Staphylococcus epidermidis strain B1264454	Staphylococcus epidermidis	LRSE detected in clinical samples	NA	NA	Germany	Europe	Germany	Homo sapiens	Clinical	GCF_019329525	NA	GCF_019329525
GCA_019329545.1	Staphylococcus epidermidis strain B1264787	Staphylococcus epidermidis	LRSE detected in clinical samples	NA	NA	Germany	Europe	Germany	Homo sapiens	Clinical	GCF_019329545	NA	GCF_019329545
GCA_019329565.1	Staphylococcus epidermidis strain B1265603	Staphylococcus epidermidis	LRSE detected in clinical samples	NA	NA	Germany	Europe	Germany	Homo sapiens	Clinical	GCF_019329565	NA	GCF_019329565
GCA_019329585.1	Staphylococcus epidermidis strain B1266875	Staphylococcus epidermidis	LRSE detected in clinical samples	NA	NA	Germany	Europe	Germany	Homo sapiens	Clinical	GCF_019329585	NA	GCF_019329585
GCA_019329605.1	Staphylococcus epidermidis strain B1266911	Staphylococcus epidermidis	LRSE detected in clinical samples	NA	NA	Germany	Europe	Germany	Homo sapiens	Clinical	GCF_019329605	NA	GCF_019329605
GCA_019329625.1	Staphylococcus epidermidis strain B1266915	Staphylococcus epidermidis	LRSE detected in clinical samples	NA	NA	Germany	Europe	Germany	Homo sapiens	Clinical	GCF_019329625	NA	GCF_019329625
GCA_019329645.1	Staphylococcus epidermidis strain B1269488	Staphylococcus epidermidis	LRSE detected in clinical samples	NA	NA	Germany	Europe	Germany	Homo sapiens	Clinical	GCF_019329645	NA	GCF_019329645
GCA_019329665.1	Staphylococcus epidermidis strain B1272014	Staphylococcus epidermidis	LRSE detected in clinical samples	NA	NA	Germany	Europe	Germany	Homo sapiens	Clinical	GCF_019329665	NA	GCF_019329665
GCA_019329685.1	Staphylococcus epidermidis strain B1275857	Staphylococcus epidermidis	LRSE detected in clinical samples	NA	NA	Germany	Europe	Germany	Homo sapiens	Clinical	GCF_019329685	NA	GCF_019329685
GCA_019329705.1	Staphylococcus epidermidis strain B1276219	Staphylococcus epidermidis	LRSE detected in clinical samples	NA	NA	Germany	Europe	Germany	Homo sapiens	Clinical	GCF_019329705	NA	GCF_019329705
GCA_019329725.1	Staphylococcus epidermidis strain B1276296	Staphylococcus epidermidis	LRSE detected in clinical samples	NA	NA	Germany	Europe	Germany	Homo sapiens	Clinical	GCF_019329725	NA	GCF_019329725
GCA_019329745.1	Staphylococcus epidermidis strain B1276912	Staphylococcus epidermidis	LRSE detected in clinical samples	NA	NA	Germany	Europe	Germany	Homo sapiens	Clinical	GCF_019329745	NA	GCF_019329745
GCA_019329765.1	Staphylococcus epidermidis strain B1279591	Staphylococcus epidermidis	LRSE detected in clinical samples	NA	NA	Germany	Europe	Germany	Homo sapiens	Clinical	GCF_019329765	NA	GCF_019329765
GCA_019329785.1	Staphylococcus epidermidis strain B1282731	Staphylococcus epidermidis	LRSE detected in clinical samples	NA	NA	Germany	Europe	Germany	Homo sapiens	Clinical	GCF_019329785	NA	GCF_019329785
GCA_019329805.1	Staphylococcus epidermidis strain B1285135	Staphylococcus epidermidis	LRSE detected in clinical samples	NA	NA	Germany	Europe	Germany	Homo sapiens	Clinical	GCF_019329805	NA	GCF_019329805
GCA_019330045.1	Staphylococcus epidermidis strain B1286247	Staphylococcus epidermidis	LRSE detected in clinical samples	NA	NA	Germany	Europe	Germany	Homo sapiens	Clinical	GCF_019330045	NA	GCF_019330045
GCA_019330105.1	Staphylococcus epidermidis strain B1287175	Staphylococcus epidermidis	LRSE detected in clinical samples	NA	NA	Germany	Europe	Germany	Homo sapiens	Clinical	GCF_019330105	NA	GCF_019330105
GCA_019330125.1	Staphylococcus epidermidis strain V1933625	Staphylococcus epidermidis	LRSE detected in clinical samples	NA	NA	Germany	Europe	Germany	Homo sapiens	Clinical	GCF_019330125	NA	GCF_019330125
GCA_019330145.1	Staphylococcus epidermidis strain V1933793	Staphylococcus epidermidis	LRSE detected in clinical samples	NA	NA	Germany	Europe	Germany	Homo sapiens	Clinical	GCF_019330145	NA	GCF_019330145
GCA_019330165.1	Staphylococcus epidermidis strain V1936703	Staphylococcus epidermidis	LRSE detected in clinical samples	NA	NA	Germany	Europe	Germany	Homo sapiens	Clinical	GCF_019330165	NA	GCF_019330165
GCA_019330185.1	Staphylococcus epidermidis strain V1937538	Staphylococcus epidermidis	LRSE detected in clinical samples	NA	NA	Germany	Europe	Germany	Homo sapiens	Clinical	GCF_019330185	NA	GCF_019330185
GCA_019330205.1	Staphylococcus epidermidis strain V1939586	Staphylococcus epidermidis	LRSE detected in clinical samples	NA	NA	Germany	Europe	Germany	Homo sapiens	Clinical	GCF_019330205	NA	GCF_019330205
GCA_019330225.1	Staphylococcus epidermidis strain V1949610	Staphylococcus epidermidis	LRSE detected in clinical samples	NA	NA	Germany	Europe	Germany	Homo sapiens	Clinical	GCF_019330225	NA	GCF_019330225
GCA_019330245.1	Staphylococcus epidermidis strain V1950266	Staphylococcus epidermidis	LRSE detected in clinical samples	NA	NA	Germany	Europe	Germany	Homo sapiens	Clinical	GCF_019330245	NA	GCF_019330245
GCA_019334585.1	Staphylococcus aureus strain V8	Staphylococcus aureus	Human Furuncles	1936	1936	United Kingdom	Europe	United Kingdom	Homo sapiens	Human commensal	GCF_019334585	NA	GCF_019334585
GCA_019550875.1	Staphylococcus aureus strain HL18840	Staphylococcus aureus	blood	2016	2016	South Korea	Asia	South Korea:Seoul	Homo sapiens	Human commensal	GCF_019550875	NA	GCF_019550875
GCA_019550945.1	Staphylococcus aureus strain HL17064	Staphylococcus aureus	blood	2015	2015	South Korea	Asia	South Korea:Seoul	Homo sapiens	Human commensal	GCF_019550945	NA	GCF_019550945
GCA_019551035.1	Staphylococcus aureus strain HL18883	Staphylococcus aureus	blood	2016	2016	South Korea	Asia	South Korea:Seoul	Homo sapiens	Human commensal	GCF_019551035	NA	GCF_019551035
GCA_019551095.1	Staphylococcus aureus strain HL21008	Staphylococcus aureus	blood	2017	2017	South Korea	Asia	South Korea:Seoul	Homo sapiens	Human commensal	GCF_019551095	NA	GCF_019551095
GCA_019551175.1	Staphylococcus aureus strain HL17078	Staphylococcus aureus	blood	2015	2015	South Korea	Asia	South Korea:Seoul	Homo sapiens	Human commensal	GCF_019551175	NA	GCF_019551175
GCA_019551235.1	Staphylococcus aureus strain HL18380	Staphylococcus aureus	blood	2016	2016	South Korea	Asia	South Korea:Seoul	Homo sapiens	Human commensal	GCF_019551235	NA	GCF_019551235
GCA_019551315.1	Staphylococcus aureus strain HL18807	Staphylococcus aureus	blood	2016	2016	South Korea	Asia	South Korea:Seoul	Homo sapiens	Human commensal	GCF_019551315	NA	GCF_019551315
GCA_019551355.1	Staphylococcus aureus strain HL16278	Staphylococcus aureus	blood	2014	2014	South Korea	Asia	South Korea:Seoul	Homo sapiens	Human commensal	GCF_019551355	NA	GCF_019551355
GCA_019551375.1	Staphylococcus aureus strain HL18888	Staphylococcus aureus	blood	2016	2016	South Korea	Asia	South Korea:Seoul	Homo sapiens	Human commensal	GCF_019551375	NA	GCF_019551375
GCA_019551415.1	Staphylococcus aureus strain HL20835	Staphylococcus aureus	blood	2017	2017	South Korea	Asia	South Korea:Seoul	Homo sapiens	Human commensal	GCF_019551415	NA	GCF_019551415
GCA_019603375.1	Staphylococcus aureus strain HL23187	Staphylococcus aureus	blood	2019	2019	South Korea	Asia	South Korea: Seoul	Homo sapiens	Human commensal	GCF_019603375	NA	GCF_019603375
GCA_019653615.1	Staphylococcus aureus strain RGB-095930	Staphylococcus aureus	swab	2014	2014	Germany	Europe	Germany: Regensburg, Bavaria	Homo sapiens	Human commensal	GCF_019653615	NA	GCF_019653615
GCA_019669165.1	Staphylococcus aureus strain THI2018-120	Staphylococcus aureus	humans but also from livestock animals; the MRSA strains originated from livestock animals are termed as livestock-associated MRSA (LA-MRSA)	2018	2018	Japan	Asia	Japan	Homo sapiens	Human commensal	GCF_019669165	NA	GCF_019669165
GCA_019669245.1	Staphylococcus aureus strain N1195	Staphylococcus aureus	humans but also from livestock animals; the MRSA strains originated from livestock animals are termed as livestock-associated MRSA (LA-MRSA)	2017	2017	Japan	Asia	Japan	Homo sapiens	Human commensal	GCF_019669245	NA	GCF_019669245
GCA_019669345.1	Staphylococcus aureus strain BDH17	Staphylococcus aureus	humans but also from livestock animals; the MRSA strains originated from livestock animals are termed as livestock-associated MRSA (LA-MRSA)	2019	2019	South Korea	Asia	South Korea	Homo sapiens	Human commensal	GCF_019669345	NA	GCF_019669345
GCA_019669385.1	Staphylococcus aureus strain S36	Staphylococcus aureus	humans but also from livestock animals; the MRSA strains originated from livestock animals are termed as livestock-associated MRSA (LA-MRSA)	2019	2019	Japan	Asia	Japan	Homo sapiens	Human commensal	GCF_019669385	NA	GCF_019669385
GCA_019738975.1	Staphylococcus aureus strain SQL1	Staphylococcus aureus	blood	2021-01-01	2021	NA	NA	USA	Homo sapiens	Human commensal	GCF_019738975	NA	GCF_019738975
GCA_019787665.1	Staphylococcus epidermidis strain B1285228	Staphylococcus epidermidis	LRSE detected in clinical samples	NA	NA	NA	NA	Germany	Homo sapiens	Clinical	GCF_019787665	NA	GCF_019787665
GCA_019891015.1	Staphylococcus arlettae strain AHKW2e	Staphylococcus arlettae	Paw surface	2020-05	2020	Hong Kong	Asia	Hong Kong: Pokfulam	Canis lupus familiaris	Animal commensal	GCF_019891015	NA	GCF_019891015
GCA_019915405.1	Staphylococcus aureus strain SCAID OTT1-2021 (597/2) strain SCAID OTT1-2021 (597/2) strain SCAID OTT1-2021 (597/2)	Staphylococcus aureus	Swab from ear	2021-06-10	2021	Kazakhstan	NA	Kazakhstan: Almaty	Homo sapiens	Human commensal	GCF_019915405	NA	GCF_019915405
GCA_019915425.1	Staphylococcus aureus strain SCAID WND1-2021 (598) strain SCAID WND1-2021 (598) strain SCAID WND1-2021 (598)	Staphylococcus aureus	Swab from Wound	2021-06-18	2021	Kazakhstan	NA	Kazakhstan: Almaty	Homo sapiens	Clinical	GCF_019915425	NA	GCF_019915425
GCA_019915585.1	Staphylococcus aureus strain HL24830	Staphylococcus aureus	blood	2020	2020	NA	NA	South Korea	Homo sapiens	Human commensal	GCF_019915585	NA	GCF_019915585
GCA_020003145.1	Staphylococcus aureus strain UMCG578	Staphylococcus aureus	sinus pus	2021-03-05	2021	Netherlands	NA	Netherlands: Groningen	Homo sapiens	Clinical	GCF_020003145	NA	GCF_020003145
GCA_020003165.1	Staphylococcus aureus strain NL1	Staphylococcus aureus	nose	2021-02-22	2021	Netherlands	Europe	Netherlands: Zwolle	Homo sapiens	Human commensal	GCF_020003165	NA	GCF_020003165
GCA_020034535.1	Staphylococcus aureus strain HL25274	Staphylococcus aureus	blood	2020	2020	South Korea	Asia	South Korea	Homo sapiens	Human commensal	GCF_020034535	NA	GCF_020034535
GCA_020042725.1	Staphylococcus aureus strain DC.RB_015	Staphylococcus aureus	Rubing Cheese	2019-07-18	2019	China	NA	China:Yunnan Province,Kunming	NA	Food origin	GCF_020042725	NA	GCF_020042725
GCA_020097755.1	Staphylococcus aureus strain HL25870	Staphylococcus aureus	blood	2020	2020	South Korea	Asia	South Korea	Homo sapiens	Human commensal	GCF_020097755	NA	GCF_020097755
GCA_020150915.1	Staphylococcus aureus MR254	Staphylococcus aureus	microbe sample	2021-08-01	2021	China	Asia	China	Homo sapiens	Human commensal	GCF_020150915	NA	GCF_020150915
GCA_020177155.3	Staphylococcus aureus strain SauR3	Staphylococcus aureus	blood	2016	2016	NA	NA	Malaysia	Homo sapiens	Human commensal	GCF_020177155	NA	GCF_020177155
GCA_020181395.1	Staphylococcus epidermidis strain NBRC 113846	Staphylococcus epidermidis	human skin	2018	2018	NA	NA	Japan	Homo sapiens	Human commensal	GCF_020181395	NA	GCF_020181395
GCA_020229655.1	Staphylococcus xylosus strain TMW 2.1602	Staphylococcus xylosus	raw fermented sausage	2010	2010	NA	NA	Germany	NA	Food origin	GCF_020229655	NA	GCF_020229655
GCA_020229695.1	Staphylococcus xylosus strain 2.1523	Staphylococcus xylosus	raw fermented sausage	2010	2010	NA	NA	Germany	NA	Food origin	GCF_020229695	NA	GCF_020229695
GCA_020229715.1	Staphylococcus xylosus strain TMW 2.1324	Staphylococcus xylosus	raw fermented sausage	2010	2010	NA	NA	Germany	NA	Food origin	GCF_020229715	NA	GCF_020229715
GCA_020386595.1	Staphylococcus aureus strain N6	Staphylococcus aureus	Skin swab	2018-09-11	2018	Germany	NA	Germany: Augsburg	Homo sapiens	Human commensal	GCF_020386595	NA	GCF_020386595
GCA_020388075.1	Staphylococcus aureus strain N5	Staphylococcus aureus	Skin swab	2018-09-11	2018	Germany	NA	Germany: Augsburg	Homo sapiens	Human commensal	GCF_020388075	NA	GCF_020388075
GCA_020388095.1	Staphylococcus aureus strain N4	Staphylococcus aureus	Skin swab	2018-09-11	2018	Germany	NA	Germany: Augsburg	Homo sapiens	Human commensal	GCF_020388095	NA	GCF_020388095
GCA_020388115.1	Staphylococcus aureus strain L6	Staphylococcus aureus	Skin swab	2018-09-11	2018	Germany	NA	Germany: Augsburg	Homo sapiens	Human commensal	GCF_020388115	NA	GCF_020388115
GCA_020388135.1	Staphylococcus aureus strain L5	Staphylococcus aureus	Skin swab	2018-09-11	2018	Germany	NA	Germany: Augsburg	Homo sapiens	Human commensal	GCF_020388135	NA	GCF_020388135
GCA_020388155.1	Staphylococcus aureus strain L4	Staphylococcus aureus	Skin swab	2018-09-11	2018	Germany	NA	Germany: Augsburg	Homo sapiens	Human commensal	GCF_020388155	NA	GCF_020388155
GCA_020388175.1	Staphylococcus aureus strain AC6	Staphylococcus aureus	Skin swab	2018-09-11	2018	Germany	NA	Germany: Augsburg	Homo sapiens	Human commensal	GCF_020388175	NA	GCF_020388175
GCA_020388195.1	Staphylococcus aureus strain AC5	Staphylococcus aureus	Skin swab	2018-09-11	2018	Germany	NA	Germany: Augsburg	Homo sapiens	Human commensal	GCF_020388195	NA	GCF_020388195
GCA_020388215.1	Staphylococcus aureus strain AC4	Staphylococcus aureus	Skin swab	2018-09-11	2018	Germany	NA	Germany: Augsburg	Homo sapiens	Human commensal	GCF_020388215	NA	GCF_020388215
GCA_020388235.1	Staphylococcus aureus strain 372	Staphylococcus aureus	Skin swab	2019-03-18	2019	Germany	NA	Germany: Augsburg	Homo sapiens	Human commensal	GCF_020388235	NA	GCF_020388235
GCA_020388255.1	Staphylococcus aureus strain 371	Staphylococcus aureus	Skin swab	2019-03-18	2019	Germany	NA	Germany: Augsburg	Homo sapiens	Human commensal	GCF_020388255	NA	GCF_020388255
GCA_020388275.1	Staphylococcus aureus strain 370	Staphylococcus aureus	Skin swab	2019-03-18	2019	Germany	NA	Germany: Augsburg	Homo sapiens	Human commensal	GCF_020388275	NA	GCF_020388275
GCA_020388295.1	Staphylococcus aureus strain 367	Staphylococcus aureus	Skin swab	2019-03-18	2019	Germany	NA	Germany: Augsburg	Homo sapiens	Human commensal	GCF_020388295	NA	GCF_020388295
GCA_020388315.1	Staphylococcus aureus strain 366	Staphylococcus aureus	Skin swab	2019-03-18	2019	Germany	NA	Germany: Augsburg	Homo sapiens	Human commensal	GCF_020388315	NA	GCF_020388315
GCA_020388335.1	Staphylococcus aureus strain 365	Staphylococcus aureus	Skin swab	2019-03-18	2019	Germany	NA	Germany: Augsburg	Homo sapiens	Human commensal	GCF_020388335	NA	GCF_020388335
GCA_020388355.1	Staphylococcus aureus strain 360	Staphylococcus aureus	Skin swab	2019-01-17	2019	Germany	NA	Germany: Augsburg	Homo sapiens	Human commensal	GCF_020388355	NA	GCF_020388355
GCA_020388395.1	Staphylococcus aureus strain 359	Staphylococcus aureus	Skin swab	2019-01-17	2019	Germany	NA	Germany: Augsburg	Homo sapiens	Human commensal	GCF_020388395	NA	GCF_020388395
GCA_020388555.1	Staphylococcus aureus strain 358	Staphylococcus aureus	Skin swab	2019-01-17	2019	Germany	NA	Germany: Augsburg	Homo sapiens	Human commensal	GCF_020388555	NA	GCF_020388555
GCA_020388655.1	Staphylococcus aureus strain 357	Staphylococcus aureus	Skin swab	2019-01-17	2019	Germany	NA	Germany: Augsburg	Homo sapiens	Human commensal	GCF_020388655	NA	GCF_020388655
GCA_020388675.1	Staphylococcus aureus strain 356	Staphylococcus aureus	Skin swab	2019-01-17	2019	Germany	NA	Germany: Augsburg	Homo sapiens	Human commensal	GCF_020388675	NA	GCF_020388675
GCA_020388695.1	Staphylococcus aureus strain 355	Staphylococcus aureus	Skin swab	2019-01-17	2019	Germany	NA	Germany: Augsburg	Homo sapiens	Human commensal	GCF_020388695	NA	GCF_020388695
GCA_020388715.1	Staphylococcus aureus strain 334	Staphylococcus aureus	Skin swab	2019-02-06	2019	Germany	NA	Germany: Augsburg	Homo sapiens	Human commensal	GCF_020388715	NA	GCF_020388715
GCA_020388735.1	Staphylococcus aureus strain 333	Staphylococcus aureus	Skin swab	2019-02-06	2019	Germany	NA	Germany: Augsburg	Homo sapiens	Human commensal	GCF_020388735	NA	GCF_020388735
GCA_020388765.1	Staphylococcus aureus strain 332	Staphylococcus aureus	Skin swab	2019-02-06	2019	Germany	NA	Germany: Augsburg	Homo sapiens	Human commensal	GCF_020388765	NA	GCF_020388765
GCA_020388785.1	Staphylococcus aureus strain 329	Staphylococcus aureus	Skin swab	2019-02-06	2019	Germany	NA	Germany: Augsburg	Homo sapiens	Human commensal	GCF_020388785	NA	GCF_020388785
GCA_020388805.1	Staphylococcus aureus strain 328	Staphylococcus aureus	Skin swab	2019-02-06	2019	Germany	NA	Germany: Augsburg	Homo sapiens	Human commensal	GCF_020388805	NA	GCF_020388805
GCA_020388825.1	Staphylococcus aureus strain 327	Staphylococcus aureus	Skin swab	2019-02-06	2019	Germany	NA	Germany: Augsburg	Homo sapiens	Human commensal	GCF_020388825	NA	GCF_020388825
GCA_020388845.1	Staphylococcus aureus strain 324	Staphylococcus aureus	Skin swab	2019-02-06	2019	Germany	NA	Germany: Augsburg	Homo sapiens	Human commensal	GCF_020388845	NA	GCF_020388845
GCA_020388885.1	Staphylococcus aureus strain 322	Staphylococcus aureus	Skin swab	2019-02-06	2019	Germany	NA	Germany: Augsburg	Homo sapiens	Human commensal	GCF_020388885	NA	GCF_020388885
GCA_020388905.1	Staphylococcus aureus strain 319	Staphylococcus aureus	Skin swab	2019-02-06	2019	Germany	NA	Germany: Augsburg	Homo sapiens	Human commensal	GCF_020388905	NA	GCF_020388905
GCA_020388925.1	Staphylococcus aureus strain 318	Staphylococcus aureus	Skin swab	2019-02-06	2019	Germany	NA	Germany: Augsburg	Homo sapiens	Human commensal	GCF_020388925	NA	GCF_020388925
GCA_020388965.1	Staphylococcus aureus strain 282	Staphylococcus aureus	Skin swab	2018-11-18	2018	Germany	NA	Germany: Augsburg	Homo sapiens	Human commensal	GCF_020388965	NA	GCF_020388965
GCA_020388985.1	Staphylococcus aureus strain 281	Staphylococcus aureus	Skin swab	2018-11-18	2018	Germany	NA	Germany: Augsburg	Homo sapiens	Human commensal	GCF_020388985	NA	GCF_020388985
GCA_020389005.1	Staphylococcus aureus strain 280	Staphylococcus aureus	Skin swab	2018-11-18	2018	Germany	NA	Germany: Augsburg	Homo sapiens	Human commensal	GCF_020389005	NA	GCF_020389005
GCA_020389025.1	Staphylococcus aureus strain 278	Staphylococcus aureus	Skin swab	2018-11-18	2018	Germany	NA	Germany: Augsburg	Homo sapiens	Human commensal	GCF_020389025	NA	GCF_020389025
GCA_020389165.1	Staphylococcus aureus strain 277	Staphylococcus aureus	Skin swab	2018-11-18	2018	Germany	NA	Germany: Augsburg	Homo sapiens	Human commensal	GCF_020389165	NA	GCF_020389165
GCA_020389265.1	Staphylococcus aureus strain 276	Staphylococcus aureus	Skin swab	2018-11-18	2018	Germany	NA	Germany: Augsburg	Homo sapiens	Human commensal	GCF_020389265	NA	GCF_020389265
GCA_020389325.1	Staphylococcus aureus strain 202	Staphylococcus aureus	Skin swab	2018-07-23	2018	Germany	NA	Germany: Augsburg	Homo sapiens	Human commensal	GCF_020389325	NA	GCF_020389325
GCA_020389425.1	Staphylococcus aureus strain 201	Staphylococcus aureus	Skin swab	2018-07-23	2018	Germany	NA	Germany: Augsburg	Homo sapiens	Human commensal	GCF_020389425	NA	GCF_020389425
GCA_020389445.1	Staphylococcus aureus strain 200	Staphylococcus aureus	Skin swab	2018-07-23	2018	Germany	NA	Germany: Augsburg	Homo sapiens	Human commensal	GCF_020389445	NA	GCF_020389445
GCA_020389485.1	Staphylococcus aureus strain 198	Staphylococcus aureus	Skin swab	2018-07-23	2018	Germany	NA	Germany: Augsburg	Homo sapiens	Human commensal	GCF_020389485	NA	GCF_020389485
GCA_020389505.1	Staphylococcus aureus strain 197	Staphylococcus aureus	Skin swab	2018-07-23	2018	Germany	NA	Germany: Augsburg	Homo sapiens	Human commensal	GCF_020389505	NA	GCF_020389505
GCA_020389525.1	Staphylococcus aureus strain 196	Staphylococcus aureus	Skin swab	2018-07-23	2018	Germany	NA	Germany: Augsburg	Homo sapiens	Human commensal	GCF_020389525	NA	GCF_020389525
GCA_020389545.1	Staphylococcus aureus strain 195	Staphylococcus aureus	Skin swab	2018-07-23	2018	Germany	NA	Germany: Augsburg	Homo sapiens	Human commensal	GCF_020389545	NA	GCF_020389545
GCA_020389565.1	Staphylococcus aureus strain 194	Staphylococcus aureus	Skin swab	2018-07-23	2018	Germany	NA	Germany: Augsburg	Homo sapiens	Human commensal	GCF_020389565	NA	GCF_020389565
GCA_020526105.1	Staphylococcus aureus strain GS426	Staphylococcus aureus	microbe sample	2020-01-01	2020	China	Asia	China:GuangDong Province	Homo sapiens	Human commensal	GCF_020526105	NA	GCF_020526105
GCA_020702135.2	Staphylococcus aureus strain 0316-H-5A strain not applicable	Staphylococcus aureus	nasal cavity	2017	2017	China	NA	China:Hubei	Homo sapiens	Human commensal	GCF_020702135	NA	GCF_020702135
GCA_020702515.2	Staphylococcus aureus strain S36 strain not applicable	Staphylococcus aureus	pathogen	2017	2017	China	Asia	China:Hubei	Homo sapiens	Clinical	GCF_020702515	NA	GCF_020702515
GCA_020702535.2	Staphylococcus aureus strain JL42 strain not applicable	Staphylococcus aureus	pathogen	2017	2017	China	Asia	China:Hubei	Homo sapiens	Clinical	GCF_020702535	NA	GCF_020702535
GCA_020702545.2	Staphylococcus aureus strain 0610-H-2A strain not applicable	Staphylococcus aureus	nasal cavity	2017	2017	China	NA	China:Hubei	Homo sapiens	Human commensal	GCF_020702545	NA	GCF_020702545
GCA_020702575.2	Staphylococcus aureus strain S82 strain not applicable	Staphylococcus aureus	pathogen	2017	2017	China	Asia	China:Hubei	Homo sapiens	Clinical	GCF_020702575	NA	GCF_020702575
GCA_020702585.2	Staphylococcus aureus strain 0213-M-4A strain not applicable	Staphylococcus aureus	nasal cavity	2017	2017	China	NA	China:Hubei	Sus scrofa	Animal commensal	GCF_020702585	NA	GCF_020702585
GCA_020702615.2	Staphylococcus aureus strain JL28 strain not applicable	Staphylococcus aureus	pathogen	2017	2017	China	Asia	China:Hubei	Homo sapiens	Clinical	GCF_020702615	NA	GCF_020702615
GCA_020881895.1	Staphylococcus aureus subsp. aureus ST398 strain 2012-3	Staphylococcus aureus	NA	2012-03	2012	China	Asia	China: Shanghai	Homo sapiens	Unknown	GCF_020881895	NA	GCF_020881895
GCA_020882195.1	Staphylococcus lugdunensis strain CGMH-SL118	Staphylococcus lugdunensis	blood	2013-01-14	2013	NA	NA	Taiwan	Homo sapiens	Human commensal	GCF_020882195	NA	GCF_020882195
GCA_020883475.1	Staphylococcus capitis strain XZ03	Staphylococcus capitis	blood	2019-09-01	2019	NA	NA	China	Homo sapiens	Human commensal	GCF_020883475	NA	GCF_020883475
GCA_020883535.1	Staphylococcus sp. CCM 9025	Staphylococcus ratti	swab from nostrils of a healthy rat	2003	2003	Czech Republic	NA	Czech Republic: Prague	Rattus norvegicus	Animal commensal	GCF_020883535	NA	GCF_020883535
GCA_020886635.1	Staphylococcus aureus strain SA23-1	Staphylococcus aureus	patient of staphylococcal foodborne outbreak caused	2016	2016	NA	NA	Japan:Osaka	Homo sapiens	Clinical	GCF_020886635	NA	GCF_020886635
GCA_020887155.1	Staphylococcus aureus strain TPS5614	Staphylococcus aureus	PVL and TSST-1 positive MRSA	2019	2019	Japan	NA	Japan	Homo sapiens	Clinical	GCF_020887155	NA	GCF_020887155
GCA_020887215.1	Staphylococcus aureus strain TPS6281	Staphylococcus aureus	PVL positive MSSA	2020	2020	Japan	NA	Japan	Homo sapiens	Clinical	GCF_020887215	NA	GCF_020887215
GCA_020889645.1	Staphylococcus aureus CC49/ST49-MSSA	Staphylococcus aureus	post mortem sample	2018	2018	Germany	Europe	Germany: Bavaria, Habichsthal-Frammersbach	Castor fiber (eurasian beaver)	Animal commensal	GCF_020889645	NA	GCF_020889645
GCA_020889665.1	Staphylococcus aureus strain CC1956/ST4614-MSSA	Staphylococcus aureus	post mortem sample	2016	2016	Germany	NA	Germany: Berlin	Castor fiber (Eurasian beaver)	Animal commensal	GCF_020889665	NA	GCF_020889665
GCA_020906975.1	Staphylococcus aureus strain AATYW	Staphylococcus aureus	skin	2013	2013	NA	NA	USA	Homo sapiens	Human commensal	GCF_020906975	NA	GCF_020906975
GCA_020985245.1	Staphylococcus aureus strain Newman NM-CQ	Staphylococcus aureus	microbe sample	2016-09-01	2016	China	NA	China: Chongqing	Homo sapiens	Human commensal	GCF_020985245	NA	GCF_020985245
GCA_021172825.1	Staphylococcus aureus UNC_SaCF35	Staphylococcus aureus	microbe sample	NA	NA	NA	NA	NA	Homo sapiens	Human commensal	GCF_021172825	NA	GCF_021172825
GCA_021172845.1	Staphylococcus aureus strain UNC_SaCF36	Staphylococcus aureus	microbe sample	NA	NA	NA	NA	NA	Homo sapiens	Human commensal	GCF_021172845	NA	GCF_021172845
GCA_021172865.1	Staphylococcus aureus UNC_SaCF30	Staphylococcus aureus	OP Swab	2019-07-02	2019	USA	North America	USA: Boston, Massachusetts	Homo sapiens	Human commensal	GCF_021172865	NA	GCF_021172865
GCA_021172885.1	Staphylococcus aureus strain UNC_SaCF18	Staphylococcus aureus	OP Swab	2018-12-04	2018	USA	NA	USA: Chapel Hill, North Carolina	Homo sapiens	Human commensal	GCF_021172885	NA	GCF_021172885
GCA_021172905.1	Staphylococcus aureus UNC_SaCF13	Staphylococcus aureus	OP Swab	2018-09-07	2018	USA	North America	USA: Boston, Massachusetts	Homo sapiens	Human commensal	GCF_021172905	NA	GCF_021172905
GCA_021172925.1	Staphylococcus aureus strain UNC_SaCF11	Staphylococcus aureus	sputum	2018-07-11	2018	USA	NA	USA: Boston, Massachusetts	Homo sapiens	Clinical	GCF_021172925	NA	GCF_021172925
GCA_021172945.1	Staphylococcus aureus strain UNC_SaCF07	Staphylococcus aureus	sputum	2018-06-28	2018	USA	NA	USA: Chapel Hill, North Carolina	Homo sapiens	Clinical	GCF_021172945	NA	GCF_021172945
GCA_021249285.1	Staphylococcus aureus E1185_IV_ST12	Staphylococcus aureus	homo sapien	2015	2015	Ireland	Europe	Ireland	Homo sapiens	Human commensal	GCF_021249285	NA	GCF_021249285
GCA_021390135.1	Staphylococcus aureus RN6390	Staphylococcus aureus	microbe sample	2010-02-03	2010	USA	North America	USA: New York	Homo sapiens	Human commensal	GCF_021390135	NA	GCF_021390135
GCA_021398305.1	Staphylococcus epidermidis CBPA-ST-10002	Staphylococcus epidermidis	isolated from contaminated platelets	2010	2010	Canada	North America	Canada	Homo sapiens	Clinical	GCF_021398305	NA	GCF_021398305
GCA_021398325.1	Staphylococcus epidermidis CBPA-ST-11003	Staphylococcus epidermidis	isolated from contaminated platelets	2011	2011	Canada	North America	Canada	Homo sapiens	Clinical	GCF_021398325	NA	GCF_021398325
GCA_021398345.1	Staphylococcus epidermidis AZ22	Staphylococcus epidermidis	human skin swabs of healthy volunteers	2015	2015	Canada	North America	Canada	Homo sapiens	Human commensal	GCF_021398345	NA	GCF_021398345
GCA_021442105.1	Staphylococcus haemolyticus BC5211	Staphylococcus haemolyticus	NA	2021-05	2021	NA	NA	not collected	NA	Unknown	GCF_021442105	NA	GCF_021442105
GCA_021484865.1	Staphylococcus epidermidis PH1-4	Staphylococcus epidermidis	microbe sample	2013-04	2013	France	Europe	France	Homo sapiens	Human commensal	GCF_021484865	NA	GCF_021484865
GCA_021491715.1	Staphylococcus aureus SAUR_BFS62	Staphylococcus aureus	skin wound	2019	2019	Burkina Faso	Africa	Burkina Faso	Homo sapiens	Clinical	GCF_021491715	NA	GCF_021491715
GCA_021491735.1	Staphylococcus aureus SAUR_BFS16	Staphylococcus aureus	skin wound	2019	2019	Burkina Faso	Africa	Burkina Faso	Homo sapiens	Clinical	GCF_021491735	NA	GCF_021491735
GCA_021491775.1	Staphylococcus aureus SAUR_BFS2	Staphylococcus aureus	skin wound	2019	2019	Burkina Faso	Africa	Burkina Faso	Homo sapiens	Clinical	GCF_021491775	NA	GCF_021491775
GCA_021491835.1	Staphylococcus aureus SAUR_BFS11	Staphylococcus aureus	skin wound	2019	2019	Burkina Faso	Africa	Burkina Faso	Homo sapiens	Clinical	GCF_021491835	NA	GCF_021491835
GCA_021491895.1	Staphylococcus aureus SAUR_BFS12	Staphylococcus aureus	skin wound	2019	2019	Burkina Faso	Africa	Burkina Faso	Homo sapiens	Clinical	GCF_021491895	NA	GCF_021491895
GCA_021496015.1	Staphylococcus epidermidis 44	Staphylococcus epidermidis	microbe sample	2012-08	2012	France	Europe	France	Homo sapiens	Human commensal	GCF_021496015	NA	GCF_021496015
GCA_021496035.1	Staphylococcus epidermidis 45A5	Staphylococcus epidermidis	microbe sample	2012-08	2012	France	Europe	France	Homo sapiens	Human commensal	GCF_021496035	NA	GCF_021496035
GCA_021496075.1	Staphylococcus epidermidis 45A6	Staphylococcus epidermidis	microbe sample	2012-08	2012	France	Europe	France	Homo sapiens	Human commensal	GCF_021496075	NA	GCF_021496075
GCA_021497065.1	Staphylococcus hominis S34-1	Staphylococcus hominis	microbe sample	2017-09-01	2017	China	Asia	China: Shanghai	Homo sapiens	Human commensal	GCF_021497065	NA	GCF_021497065
GCA_021497985.1	Staphylococcus warneri Cap 100.1	Staphylococcus warneri	dairy goats with persistent mastitis before therapy with enrofloxacin	2014	2014	Brazil	South America	Brazil:Vicosa	Capra aegagrus hircus	Clinical	GCF_021497985	NA	GCF_021497985
GCA_021513035.1	Staphylococcus epidermidis R10C	Staphylococcus epidermidis	microbe sample	2013-04	2013	France	Europe	France	Homo sapiens	Human commensal	GCF_021513035	NA	GCF_021513035
GCA_021513055.1	Staphylococcus epidermidis 52B	Staphylococcus epidermidis	microbe sample	2013-04	2013	France	Europe	France	Homo sapiens	Human commensal	GCF_021513055	NA	GCF_021513055
GCA_021513075.1	Staphylococcus epidermidis 50D	Staphylococcus epidermidis	microbe sample	2013-04	2013	France	Europe	France	Homo sapiens	Human commensal	GCF_021513075	NA	GCF_021513075
GCA_021513095.1	Staphylococcus epidermidis BC1191	Staphylococcus epidermidis	microbe sample	2012-01	2012	France	Europe	France	Homo sapiens	Human commensal	GCF_021513095	NA	GCF_021513095
GCA_021513115.1	Staphylococcus epidermidis BC1190	Staphylococcus epidermidis	microbe sample	2012-01	2012	France	Europe	France	Homo sapiens	Human commensal	GCF_021513115	NA	GCF_021513115
GCA_021513355.1	Staphylococcus aureus NCCP11854	Staphylococcus aureus	NA	2009-09-01	2009	South Korea	Asia	South Korea: Gyeongnam	Homo sapiens	Clinical	GCF_021513355	NA	GCF_021513355
GCA_021725475.1	Staphylococcus aureus ATR-20003	Staphylococcus aureus	isolated from contaminated platelets	2020	2020	Canada	North America	Canada	Homo sapiens	Clinical	GCF_021725475	NA	GCF_021725475
GCA_021869805.1	Staphylococcus aureus Patient 14, Isolate 02	Staphylococcus aureus	blood	2018-01-31	2018	USA	North America	USA:Pittsburgh, Pennsylvania	Homo sapiens	Human commensal	GCF_021869805	NA	GCF_021869805
GCA_022163365.1	Staphylococcus aureus MN8	Staphylococcus aureus	patient with toxic shock syndrome-1	1980	1980	USA	North America	USA	Homo sapiens	Clinical	GCF_022163365	NA	GCF_022163365
GCA_022163485.1	Staphylococcus aureus FRI-1169	Staphylococcus aureus	patient with toxic shock syndrome-1	1981	1981	USA	North America	USA	Homo sapiens	Clinical	GCF_022163485	NA	GCF_022163485
GCA_022221525.1	Staphylococcus aureus NT_8	Staphylococcus aureus	food	2015	2015	NA	NA	not applicable	NA	Food origin	GCF_022221525	NA	GCF_022221525
GCA_022221545.1	Staphylococcus aureus NV_1	Staphylococcus aureus	food	2017	2017	NA	NA	not applicable	NA	Food origin	GCF_022221545	NA	GCF_022221545
GCA_022221565.1	Staphylococcus aureus NT_611	Staphylococcus aureus	food	2010	2010	NA	NA	not applicable	NA	Food origin	GCF_022221565	NA	GCF_022221565
GCA_022226895.1	Staphylococcus argenteus 1710042798	Staphylococcus argenteus	clinical or host-associated sample	2021	2021	Germany	Europe	Germany	Homo sapiens	Clinical	GCF_022226895	NA	GCF_022226895
GCA_022226975.1	Staphylococcus aureus USA600	Staphylococcus aureus	skin	2021	2021	USA	North America	USA: Colorado	Homo sapiens	Human commensal	GCF_022226975	NA	GCF_022226975
GCA_022226995.1	Staphylococcus aureus USA300	Staphylococcus aureus	skin	2021	2021	USA	North America	USA: Colorado	Homo sapiens	Human commensal	GCF_022226995	NA	GCF_022226995
GCA_022369535.1	Staphylococcus aureus NAS_OP_163	Staphylococcus aureus	pathogen	NA	NA	NA	NA	NA	Homo sapiens	Clinical	GCF_022369535	NA	GCF_022369535
GCA_022369595.1	Staphylococcus aureus NAS_OP_133	Staphylococcus aureus	pathogen	NA	NA	NA	NA	NA	Homo sapiens	Clinical	GCF_022369595	NA	GCF_022369595
GCA_022369695.1	Staphylococcus aureus NAS_OP_132	Staphylococcus aureus	pathogen	NA	NA	NA	NA	NA	Homo sapiens	Clinical	GCF_022369695	NA	GCF_022369695
GCA_022370435.1	Staphylococcus argenteus 1801221	Staphylococcus argenteus	nasal swab	2018-04-18	2018	Germany	Europe	Germany: Heidelberg	Homo sapiens	Human commensal	GCF_022370435	NA	GCF_022370435
GCA_022385275.1	Staphylococcus aureus SYN	Staphylococcus aureus	tissue	2018-06-03	2018	China	Asia	China:GuangDong Province	Homo sapiens	Human commensal	GCF_022385275	NA	GCF_022385275
GCA_022404575.1	Staphylococcus aureus NAS_OP_101	Staphylococcus aureus	pathogen	NA	NA	USA	North America	Southwest US	Homo sapiens	Clinical	GCF_022404575	NA	GCF_022404575
GCA_022404595.1	Staphylococcus aureus NAS_OP_071	Staphylococcus aureus	pathogen	NA	NA	USA	North America	Southwest US	Homo sapiens	Clinical	GCF_022404595	NA	GCF_022404595
GCA_022404615.1	Staphylococcus aureus NAS_OP_063	Staphylococcus aureus	pathogen	NA	NA	USA	North America	Southwest US	Homo sapiens	Clinical	GCF_022404615	NA	GCF_022404615
GCA_022404635.1	Staphylococcus aureus NAS_OP_043	Staphylococcus aureus	pathogen	NA	NA	USA	North America	Southwest US	Homo sapiens	Clinical	GCF_022404635	NA	GCF_022404635
GCA_022404655.1	Staphylococcus aureus NAS_OP_026	Staphylococcus aureus	pathogen	NA	NA	USA	North America	Southwest US	Homo sapiens	Clinical	GCF_022404655	NA	GCF_022404655
GCA_022404675.1	Staphylococcus aureus NAS_OP_017	Staphylococcus aureus	pathogen	NA	NA	USA	North America	Southwest US	Homo sapiens	Clinical	GCF_022404675	NA	GCF_022404675
GCA_022404695.1	Staphylococcus aureus NAS_NP_164	Staphylococcus aureus	pathogen	NA	NA	USA	North America	Southwest US	Homo sapiens	Clinical	GCF_022404695	NA	GCF_022404695
GCA_022404715.1	Staphylococcus aureus NAS_NP_161	Staphylococcus aureus	pathogen	NA	NA	USA	North America	Southwest US	Homo sapiens	Clinical	GCF_022404715	NA	GCF_022404715
GCA_022404735.1	Staphylococcus aureus NAS_NP_103	Staphylococcus aureus	pathogen	NA	NA	USA	North America	Southwest US	Homo sapiens	Clinical	GCF_022404735	NA	GCF_022404735
GCA_022404755.1	Staphylococcus aureus NAS_AN_275	Staphylococcus aureus	pathogen	NA	NA	USA	North America	Southwest US	Homo sapiens	Clinical	GCF_022404755	NA	GCF_022404755
GCA_022404775.1	Staphylococcus aureus NAS_AN_270	Staphylococcus aureus	pathogen	NA	NA	USA	North America	Southwest US	Homo sapiens	Clinical	GCF_022404775	NA	GCF_022404775
GCA_022405055.1	Staphylococcus aureus NAS_AN_265	Staphylococcus aureus	pathogen	NA	NA	USA	North America	Southwest US	Homo sapiens	Clinical	GCF_022405055	NA	GCF_022405055
GCA_022405075.1	Staphylococcus aureus NAS_AN_261	Staphylococcus aureus	pathogen	NA	NA	USA	North America	Southwest US	Homo sapiens	Clinical	GCF_022405075	NA	GCF_022405075
GCA_022405145.1	Staphylococcus aureus NAS_AN_260	Staphylococcus aureus	pathogen	NA	NA	USA	North America	Southwest US	Homo sapiens	Clinical	GCF_022405145	NA	GCF_022405145
GCA_022405185.1	Staphylococcus aureus NAS_AN_250	Staphylococcus aureus	pathogen	NA	NA	USA	North America	Southwest US	Homo sapiens	Clinical	GCF_022405185	NA	GCF_022405185
GCA_022405205.1	Staphylococcus aureus NAS_AN_233	Staphylococcus aureus	pathogen	NA	NA	USA	North America	Southwest US	Homo sapiens	Clinical	GCF_022405205	NA	GCF_022405205
GCA_022405235.1	Staphylococcus aureus NAS_AN_206	Staphylococcus aureus	pathogen	NA	NA	USA	North America	Southwest US	Homo sapiens	Clinical	GCF_022405235	NA	GCF_022405235
GCA_022405255.1	Staphylococcus aureus NAS_AN_203	Staphylococcus aureus	pathogen	NA	NA	USA	North America	Southwest US	Homo sapiens	Clinical	GCF_022405255	NA	GCF_022405255
GCA_022405275.1	Staphylococcus aureus NAS_AN_184	Staphylococcus aureus	pathogen	NA	NA	USA	North America	Southwest US	Homo sapiens	Clinical	GCF_022405275	NA	GCF_022405275
GCA_022405295.1	Staphylococcus aureus NAS_AN_157	Staphylococcus aureus	pathogen	NA	NA	USA	North America	Southwest US	Homo sapiens	Clinical	GCF_022405295	NA	GCF_022405295
GCA_022405315.1	Staphylococcus aureus NAS_AN_152	Staphylococcus aureus	pathogen	NA	NA	USA	North America	Southwest US	Homo sapiens	Clinical	GCF_022405315	NA	GCF_022405315
GCA_022405335.1	Staphylococcus aureus NAS_AN_130	Staphylococcus aureus	pathogen	NA	NA	USA	North America	Southwest US	Homo sapiens	Clinical	GCF_022405335	NA	GCF_022405335
GCA_022405355.1	Staphylococcus aureus NAS_AN_123	Staphylococcus aureus	pathogen	NA	NA	USA	North America	Southwest US	Homo sapiens	Clinical	GCF_022405355	NA	GCF_022405355
GCA_022405375.1	Staphylococcus aureus NAS_AN_115	Staphylococcus aureus	pathogen	NA	NA	USA	North America	Southwest US	Homo sapiens	Clinical	GCF_022405375	NA	GCF_022405375
GCA_022405395.1	Staphylococcus aureus NAS_AN_111	Staphylococcus aureus	pathogen	NA	NA	USA	North America	Southwest US	Homo sapiens	Clinical	GCF_022405395	NA	GCF_022405395
GCA_022405415.1	Staphylococcus aureus NAS_AN_109	Staphylococcus aureus	pathogen	NA	NA	USA	North America	Southwest US	Homo sapiens	Clinical	GCF_022405415	NA	GCF_022405415
GCA_022405435.1	Staphylococcus aureus NAS_AN_099	Staphylococcus aureus	pathogen	NA	NA	USA	North America	Southwest US	Homo sapiens	Clinical	GCF_022405435	NA	GCF_022405435
GCA_022405455.1	Staphylococcus aureus NAS_AN_079	Staphylococcus aureus	pathogen	NA	NA	USA	North America	Southwest US	Homo sapiens	Clinical	GCF_022405455	NA	GCF_022405455
GCA_022405475.1	Staphylococcus aureus NAS_AN_076	Staphylococcus aureus	pathogen	NA	NA	USA	North America	Southwest US	Homo sapiens	Clinical	GCF_022405475	NA	GCF_022405475
GCA_022405495.1	Staphylococcus aureus NAS_AN_068	Staphylococcus aureus	pathogen	NA	NA	USA	North America	Southwest US	Homo sapiens	Clinical	GCF_022405495	NA	GCF_022405495
GCA_022405515.1	Staphylococcus aureus NAS_AN_050	Staphylococcus aureus	pathogen	NA	NA	USA	North America	Southwest US	Homo sapiens	Clinical	GCF_022405515	NA	GCF_022405515
GCA_022405535.1	Staphylococcus aureus NAS_AN_047	Staphylococcus aureus	pathogen	NA	NA	USA	North America	Southwest US	Homo sapiens	Clinical	GCF_022405535	NA	GCF_022405535
GCA_022405555.1	Staphylococcus aureus NAS_AN_044	Staphylococcus aureus	pathogen	NA	NA	USA	North America	Southwest US	Homo sapiens	Clinical	GCF_022405555	NA	GCF_022405555
GCA_022405575.1	Staphylococcus aureus NAS_AN_036	Staphylococcus aureus	pathogen	NA	NA	USA	North America	Southwest US	Homo sapiens	Clinical	GCF_022405575	NA	GCF_022405575
GCA_022405595.1	Staphylococcus aureus NAS_AN_009	Staphylococcus aureus	pathogen	NA	NA	USA	North America	Southwest US	Homo sapiens	Clinical	GCF_022405595	NA	GCF_022405595
GCA_022405615.1	Staphylococcus aureus NAS_AN_005	Staphylococcus aureus	pathogen	NA	NA	USA	North America	Southwest US	Homo sapiens	Clinical	GCF_022405615	NA	GCF_022405615
GCA_022405655.1	Staphylococcus aureus NAS_OP_154	Staphylococcus aureus	pathogen	NA	NA	USA	North America	Southwest US	Homo sapiens	Clinical	GCF_022405655	NA	GCF_022405655
GCA_022405675.1	Staphylococcus aureus NAS_OP_143	Staphylococcus aureus	pathogen	NA	NA	USA	North America	Southwest US	Homo sapiens	Clinical	GCF_022405675	NA	GCF_022405675
GCA_022405735.1	Staphylococcus aureus NAS_OP_107	Staphylococcus aureus	pathogen	NA	NA	USA	North America	Southwest US	Homo sapiens	Clinical	GCF_022405735	NA	GCF_022405735
GCA_022405755.1	Staphylococcus aureus NAS_OP_098	Staphylococcus aureus	pathogen	NA	NA	USA	North America	Southwest US	Homo sapiens	Clinical	GCF_022405755	NA	GCF_022405755
GCA_022405775.1	Staphylococcus aureus NAS_OP_056	Staphylococcus aureus	pathogen	NA	NA	USA	North America	Southwest US	Homo sapiens	Clinical	GCF_022405775	NA	GCF_022405775
GCA_022405795.1	Staphylococcus aureus NAS_OP_052	Staphylococcus aureus	pathogen	NA	NA	USA	North America	Southwest US	Homo sapiens	Clinical	GCF_022405795	NA	GCF_022405795
GCA_022405815.1	Staphylococcus aureus NAS_NP_229	Staphylococcus aureus	pathogen	NA	NA	USA	North America	Southwest US	Homo sapiens	Clinical	GCF_022405815	NA	GCF_022405815
GCA_022405835.1	Staphylococcus aureus NAS_NP_209	Staphylococcus aureus	pathogen	NA	NA	USA	North America	Southwest US	Homo sapiens	Clinical	GCF_022405835	NA	GCF_022405835
GCA_022405855.1	Staphylococcus aureus NAS_NP_198	Staphylococcus aureus	pathogen	NA	NA	USA	North America	Southwest US	Homo sapiens	Clinical	GCF_022405855	NA	GCF_022405855
GCA_022405875.1	Staphylococcus aureus NAS_NP_181	Staphylococcus aureus	pathogen	NA	NA	USA	North America	Southwest US	Homo sapiens	Clinical	GCF_022405875	NA	GCF_022405875
GCA_022405895.1	Staphylococcus aureus NAS_AN_247	Staphylococcus aureus	pathogen	NA	NA	USA	North America	Southwest US	Homo sapiens	Clinical	GCF_022405895	NA	GCF_022405895
GCA_022405915.1	Staphylococcus aureus NAS_AN_239	Staphylococcus aureus	pathogen	NA	NA	USA	North America	Southwest US	Homo sapiens	Clinical	GCF_022405915	NA	GCF_022405915
GCA_022405935.1	Staphylococcus aureus NAS_AN_205	Staphylococcus aureus	pathogen	NA	NA	USA	North America	Southwest US	Homo sapiens	Clinical	GCF_022405935	NA	GCF_022405935
GCA_022405955.1	Staphylococcus aureus NAS_AN_204	Staphylococcus aureus	pathogen	NA	NA	USA	North America	Southwest US	Homo sapiens	Clinical	GCF_022405955	NA	GCF_022405955
GCA_022405975.1	Staphylococcus aureus NAS_AN_181	Staphylococcus aureus	pathogen	NA	NA	USA	North America	Southwest US	Homo sapiens	Clinical	GCF_022405975	NA	GCF_022405975
GCA_022405995.1	Staphylococcus aureus NAS_AN_176	Staphylococcus aureus	pathogen	NA	NA	USA	North America	Southwest US	Homo sapiens	Clinical	GCF_022405995	NA	GCF_022405995
GCA_022406015.1	Staphylococcus aureus NAS_AN_175	Staphylococcus aureus	pathogen	NA	NA	USA	North America	Southwest US	Homo sapiens	Clinical	GCF_022406015	NA	GCF_022406015
GCA_022406035.1	Staphylococcus aureus NAS_AN_150	Staphylococcus aureus	pathogen	NA	NA	USA	North America	Southwest US	Homo sapiens	Clinical	GCF_022406035	NA	GCF_022406035
GCA_022406055.1	Staphylococcus aureus NAS_AN_149	Staphylococcus aureus	pathogen	NA	NA	USA	North America	Southwest US	Homo sapiens	Clinical	GCF_022406055	NA	GCF_022406055
GCA_022406075.1	Staphylococcus aureus NAS_AN_143	Staphylococcus aureus	pathogen	NA	NA	USA	North America	Southwest US	Homo sapiens	Clinical	GCF_022406075	NA	GCF_022406075
GCA_022406125.1	Staphylococcus aureus NAS_AN_136	Staphylococcus aureus	pathogen	NA	NA	USA	North America	Southwest US	Homo sapiens	Clinical	GCF_022406125	NA	GCF_022406125
GCA_022406315.1	Staphylococcus aureus NAS_AN_023	Staphylococcus aureus	pathogen	NA	NA	USA	North America	Southwest US	Homo sapiens	Clinical	GCF_022406315	NA	GCF_022406315
GCA_022406435.1	Staphylococcus aureus NAS_AN_016	Staphylococcus aureus	pathogen	NA	NA	USA	North America	Southwest US	Homo sapiens	Clinical	GCF_022406435	NA	GCF_022406435
GCA_022406555.1	Staphylococcus aureus NAS_AN_003	Staphylococcus aureus	pathogen	NA	NA	USA	North America	Southwest US	Homo sapiens	Clinical	GCF_022406555	NA	GCF_022406555
GCA_022406675.1	Staphylococcus aureus 2868B2	Staphylococcus aureus	frozen dumplings	2015-07-17	2015	China	Asia	China: Hangzhou	NA	Environmental	GCF_022406675	NA	GCF_022406675
GCA_022406795.1	Staphylococcus aureus NAS_AN_212	Staphylococcus aureus	pathogen	NA	NA	USA	North America	Southwest US	Homo sapiens	Clinical	GCF_022406795	NA	GCF_022406795
GCA_022493095.1	Staphylococcus aureus NAS_AN_285	Staphylococcus aureus	pathogen	NA	NA	USA	North America	Southwest US	Homo sapiens	Clinical	GCF_022493095	NA	GCF_022493095
GCA_022494545.1	Staphylococcus aureus 199	Staphylococcus aureus	PUS	2018-01-23	2018	China	Asia	China: Guangzhou	Homo sapiens	Clinical	GCF_022494545	NA	GCF_022494545
GCA_022494565.1	Staphylococcus aureus 697	Staphylococcus aureus	nasal swab	2018-12-20	2018	China	Asia	China: Guangzhou	Homo sapiens	Human commensal	GCF_022494565	NA	GCF_022494565
GCA_022531845.1	Staphylococcus capitis LR 95	Staphylococcus capitis	microbe sample	2020	2020	China	Asia	China	Homo sapiens	Human commensal	GCF_022531845	NA	GCF_022531845
GCA_022532145.1	Staphylococcus aureus GY8	Staphylococcus aureus	blood	2019-05-29	2019	China	Asia	China:Guangdong,Guangzhou	Homo sapiens	Human commensal	GCF_022532145	NA	GCF_022532145
GCA_022591335.1	Staphylococcus epidermidis CICARIA	Staphylococcus epidermidis	skin	2018-02-06	2018	South Korea	Asia	South Korea: Seongnam-si	Homo sapiens	Human commensal	GCF_022591335	NA	GCF_022591335
GCA_022682325.1	Staphylococcus aureus 697R	Staphylococcus aureus	induction of antibiotic	2019-11-20	2019	China	Asia	China: Guangzhou	NA	Animal commensal	GCF_022682325	NA	GCF_022682325
GCA_022691325.1	Staphylococcus aureus VMRSA-WC062	Staphylococcus aureus	Nephrostomy	2004-04-20	2004	USA	North America	USA	Homo sapiens	Human commensal	GCF_022691325	NA	GCF_022691325
GCA_022691345.1	Staphylococcus aureus VMRSA-WC052	Staphylococcus aureus	urine	2004-04-02	2004	USA	North America	USA	Homo sapiens	Human commensal	GCF_022691345	NA	GCF_022691345
GCA_022691365.1	Staphylococcus aureus MRSA-WC101	Staphylococcus aureus	urine	2004-06-24	2004	USA	North America	USA	Homo sapiens	Human commensal	GCF_022691365	NA	GCF_022691365
GCA_022691385.1	Staphylococcus aureus MRSA-WC090	Staphylococcus aureus	Nephrostomy	2004-04-20	2004	USA	North America	USA	Homo sapiens	Human commensal	GCF_022691385	NA	GCF_022691385
GCA_022691405.1	Staphylococcus aureus MRSA-WC061	Staphylococcus aureus	Nephrostomy	2004-04-20	2004	USA	North America	USA	Homo sapiens	Human commensal	GCF_022691405	NA	GCF_022691405
GCA_022691425.1	Staphylococcus aureus MRSA-WC000	Staphylococcus aureus	nares	2004-04-02	2004	USA	North America	USA	Homo sapiens	Human commensal	GCF_022691425	NA	GCF_022691425
GCA_022693165.1	Staphylococcus aureus VMRSA-WC123	Staphylococcus aureus	urine	2004-08-18	2004	USA	North America	USA	Homo sapiens	Human commensal	GCF_022693165	NA	GCF_022693165
GCA_022693185.1	Staphylococcus aureus VMRSA-WC121	Staphylococcus aureus	urine	2004-08-18	2004	USA	North America	USA	Homo sapiens	Human commensal	GCF_022693185	NA	GCF_022693185
GCA_022693205.1	Staphylococcus aureus VRMSSA-WC113	Staphylococcus aureus	urine	2004-06-24	2004	USA	North America	USA	Homo sapiens	Human commensal	GCF_022693205	NA	GCF_022693205
GCA_022693225.1	Staphylococcus aureus VRMSSA-WC111	Staphylococcus aureus	urine	2004-06-24	2004	USA	North America	USA	Homo sapiens	Human commensal	GCF_022693225	NA	GCF_022693225
GCA_022693245.1	Staphylococcus aureus VMRSA-WC102	Staphylococcus aureus	urine	2004-06-24	2004	USA	North America	USA	Homo sapiens	Human commensal	GCF_022693245	NA	GCF_022693245
GCA_022693265.1	Staphylococcus aureus VMRSA-WC083	Staphylococcus aureus	urine	2004-04-20	2004	USA	North America	USA	Homo sapiens	Human commensal	GCF_022693265	NA	GCF_022693265
GCA_022693285.1	Staphylococcus aureus VMRSA-WC082	Staphylococcus aureus	urine	2004-04-20	2004	USA	North America	USA	Homo sapiens	Human commensal	GCF_022693285	NA	GCF_022693285
GCA_022693305.1	Staphylococcus aureus VMRSA-WC081	Staphylococcus aureus	urine	2004-04-20	2004	USA	North America	USA	Homo sapiens	Human commensal	GCF_022693305	NA	GCF_022693305
GCA_022693325.1	Staphylococcus aureus VMRSA-WC071	Staphylococcus aureus	urine	2004-04-20	2004	USA	North America	USA	Homo sapiens	Human commensal	GCF_022693325	NA	GCF_022693325
GCA_022693345.1	Staphylococcus hominis C5	Staphylococcus hominis	Trizol/ethanol	2017-07	2017	USA	North America	USA	Homo sapiens	Human commensal	GCF_022693345	NA	GCF_022693345
GCA_022699245.1	Staphylococcus aureus WA121-2010_15611	Staphylococcus aureus	skin	2010	2010	Australia	Oceania	Australia: Western Australia	Homo sapiens	Human commensal	GCF_022699245	NA	GCF_022699245
GCA_022699265.1	Staphylococcus aureus WA121-2021_16354	Staphylococcus aureus	skin	2021	2021	Australia	Oceania	Australia: Western Australia	Homo sapiens	Human commensal	GCF_022699265	NA	GCF_022699265
GCA_022699285.1	Staphylococcus aureus WA121-2021_15363	Staphylococcus aureus	skin	2021	2021	Australia	Oceania	Australia: Western Australia	Homo sapiens	Human commensal	GCF_022699285	NA	GCF_022699285
GCA_022809795.1	Staphylococcus aureus N10CSA27	Staphylococcus aureus	sputum	2016-11-25	2016	China	Asia	China	NA	Clinical	GCF_022809795	NA	GCF_022809795
GCA_022832755.1	Staphylococcus aureus NY2491	Staphylococcus aureus	blood	2015	2015	China	Asia	China: Hubei	Homo sapiens	Human commensal	GCF_022832755	NA	GCF_022832755
GCA_022832775.1	Staphylococcus aureus ATCC 29213	Staphylococcus aureus	NA	NA	NA	NA	NA	Not Applicable	NA	Unknown	GCF_022832775	NA	GCF_022832775
GCA_022832835.1	Staphylococcus aureus NY2010	Staphylococcus aureus	sputum	2014	2014	China	Asia	China: Beijing	Homo sapiens	Clinical	GCF_022832835	NA	GCF_022832835
GCA_022832895.1	Staphylococcus epidermidis C99	Staphylococcus epidermidis	pertoneal cavity	2017-04-14	2017	Australia	Oceania	Australia: Perth	Homo sapiens	Human commensal	GCF_022832895	NA	GCF_022832895
GCA_022832915.1	Staphylococcus epidermidis C100	Staphylococcus epidermidis	pertoneal cavity	2017-04-19	2017	Australia	Oceania	Australia: Perth	Homo sapiens	Human commensal	GCF_022832915	NA	GCF_022832915
GCA_022832935.1	Staphylococcus epidermidis C101	Staphylococcus epidermidis	pertoneal cavity	2017-04-28	2017	Australia	Oceania	Australia: Perth	Homo sapiens	Human commensal	GCF_022832935	NA	GCF_022832935
GCA_022869565.1	Staphylococcus epidermidis PartG-Sepidermidis-RM8376	Staphylococcus epidermidis	NA	NA	NA	NA	NA	NA	NA	Unknown	GCF_022869565	NA	GCF_022869565
GCA_022869625.1	Staphylococcus aureus PartF-Saureus-RM8376	Staphylococcus aureus	NA	NA	NA	NA	NA	NA	NA	Unknown	GCF_022869625	NA	GCF_022869625
GCA_022870005.1	Staphylococcus aureus PartE-Saureus-RM8376	Staphylococcus aureus	NA	NA	NA	NA	NA	NA	NA	Unknown	GCF_022870005	NA	GCF_022870005
GCA_022870465.1	Staphylococcus aureus ATCC 29213	Staphylococcus aureus	wound	NA	NA	NA	NA	NA	NA	Clinical	GCF_022870465	NA	GCF_022870465
GCA_022870625.1	Staphylococcus aureus TCH32767	Staphylococcus aureus	blood	2017	2017	USA	North America	USA: Houston	Homo sapiens	Human commensal	GCF_022870625	NA	GCF_022870625
GCA_022919195.1	Staphylococcus epidermidis SKN25lux	Staphylococcus epidermidis	Bloodstream	2018	2018	Switzerland	Europe	Switzerland: Bern	Homo sapiens	Human commensal	GCF_022919195	NA	GCF_022919195
GCA_023158915.1	Staphylococcus argenteus MRSA-139-14-168	Staphylococcus argenteus	skin	2014	2014	Australia	Oceania	Australia: Perth	Homo sapiens	Human commensal	GCF_023158915	NA	GCF_023158915
GCA_023170025.1	Staphylococcus aureus JP025	Staphylococcus aureus	skin	2005	2005	Japan	Asia	Japan	Homo sapiens	Human commensal	GCF_023170025	NA	GCF_023170025
GCA_023170045.1	Staphylococcus aureus JICS127	Staphylococcus aureus	human subcutaneous abscess	2016-08-08	2016	Japan	Asia	Japan	NA	Clinical	GCF_023170045	NA	GCF_023170045
GCA_023223475.1	Staphylococcus aureus P5	Staphylococcus aureus	pathogen	2020	2020	NA	NA	not applicable	Homo sapiens	Clinical	GCF_023223475	NA	GCF_023223475
GCA_023277465.1	Staphylococcus hominis subsp. hominis WiKim0113	Staphylococcus hominis	kimchi	NA	NA	South Korea	Asia	South Korea	NA	Food origin	GCF_023277465	NA	GCF_023277465
GCA_023277485.1	Staphylococcus carnosus KCTC 3580	Staphylococcus carnosus	Dry sausage	NA	NA	South Korea	Asia	South Korea	NA	Food origin	GCF_023277485	NA	GCF_023277485
GCA_023278065.1	Staphylococcus aureus SH1000	Staphylococcus aureus	not applicable	NA	NA	NA	NA	not applicable	NA	Unknown	GCF_023278065	NA	GCF_023278065
GCA_023373745.1	Staphylococcus aureus N12HSA28	Staphylococcus aureus	secretion	2016-01	2016	China	Asia	China	Homo sapiens	Human commensal	GCF_023373745	NA	GCF_023373745
GCA_023508855.1	Staphylococcus lugdunensis CGMH-SL131	Staphylococcus lugdunensis	blood	2014-10-01	2014	Taiwan	Asia	Taiwan	Homo sapiens	Human commensal	GCF_023508855	NA	GCF_023508855
GCA_023508875.1	Staphylococcus lugdunensis CGMH-SL138	Staphylococcus lugdunensis	blood infection	2012-12-25	2012	Taiwan	Asia	Taiwan	Homo sapiens	Clinical	GCF_023508875	NA	GCF_023508875
GCA_023515905.1	Staphylococcus edaphicus CCM 8731	Staphylococcus edaphicus	sandy soil	2013-01	2013	Antarctica	Antarctica	Antarctica	NA	Environmental	GCF_023515905	NA	GCF_023515905
GCA_023547085.1	Staphylococcus epidermidis C019	Staphylococcus epidermidis	pertoneal cavity	2017	2017	Australia	Oceania	Australia: Perth	Homo sapiens	Human commensal	GCF_023547085	NA	GCF_023547085
GCA_023547105.1	Staphylococcus epidermidis C034	Staphylococcus epidermidis	pertoneal cavity	2017	2017	Australia	Oceania	Australia: Perth	Homo sapiens	Human commensal	GCF_023547105	NA	GCF_023547105
GCA_023547125.1	Staphylococcus epidermidis C066	Staphylococcus epidermidis	pertoneal cavity	2017	2017	Australia	Oceania	Australia: Perth	Homo sapiens	Human commensal	GCF_023547125	NA	GCF_023547125
GCA_023571465.1	Staphylococcus aureus V40	Staphylococcus aureus	swab (kidney) from post mortem examination	2007	2007	Germany	Europe	Germany: Thuringia, Nordhausen district	Meles meles	Animal commensal	GCF_023571465	NA	GCF_023571465
GCA_023611825.1	Staphylococcus argenteus RIVM_M046968	Staphylococcus argenteus	microbe sample	2019	2019	Netherlands	Europe	Netherlands	Homo sapiens	Human commensal	GCF_023611825	NA	GCF_023611825
GCA_023612155.1	Staphylococcus argenteus RIVM_M036020	Staphylococcus argenteus	microbe sample	2016	2016	Netherlands	Europe	Netherlands	Homo sapiens	Human commensal	GCF_023612155	NA	GCF_023612155
GCA_023612175.1	Staphylococcus argenteus RIVM_M020832	Staphylococcus argenteus	microbe sample	2013	2013	Netherlands	Europe	Netherlands	Homo sapiens	Human commensal	GCF_023612175	NA	GCF_023612175
GCA_023614505.1	Staphylococcus arlettae SA283	Staphylococcus arlettae	Conjunctival secretion	2019-11	2019	China	Asia	China: Zhuhai	Homo sapiens	Human commensal	GCF_023614505	NA	GCF_023614505
GCA_023657535.1	Staphylococcus aureus M0	Staphylococcus aureus	NA	2019	2019	China	Asia	China: Shenzhen	NA	Unknown	GCF_023657535	NA	GCF_023657535
GCA_023657555.1	Staphylococcus aureus N4	Staphylococcus aureus	NA	2019	2019	China	Asia	China: Shenzhen	NA	Unknown	GCF_023657555	NA	GCF_023657555
GCA_023657575.1	Staphylococcus aureus M4	Staphylococcus aureus	NA	2019	2019	China	Asia	China: Shenzhen	NA	Unknown	GCF_023657575	NA	GCF_023657575
GCA_023658665.1	Staphylococcus aureus 494	Staphylococcus aureus	Turkey salad	1964	1964	USA	North America	USA:Washington, D.C.	NA	Food origin	GCF_023658665	NA	GCF_023658665
GCA_024138075.1	Staphylococcus equorum PU1	Staphylococcus equorum	soil	2021-10	2021	China	Asia	China: tea garden	NA	Environmental	GCF_024138075	NA	GCF_024138075
GCA_024172245.1	Staphylococcus aureus MRSA1369	Staphylococcus aureus	microbe sample	NA	NA	NA	NA	not collected	Homo sapiens	Human commensal	GCF_024172245	NA	GCF_024172245
GCA_024172345.1	Staphylococcus carnosus TMW 2.146	Staphylococcus carnosus	fermented sausage	NA	NA	Germany	Europe	Germany	NA	Food origin	GCF_024172345	NA	GCF_024172345
GCA_024172365.1	Staphylococcus carnosus TMW 2.212	Staphylococcus carnosus	fermented fish sauce	NA	NA	Germany	Europe	Germany	NA	Food origin	GCF_024172365	NA	GCF_024172365
GCA_024172385.1	Staphylococcus carnosus TMW 2.216	Staphylococcus carnosus	fermented fish	NA	NA	Germany	Europe	Germany	NA	Food origin	GCF_024172385	NA	GCF_024172385
GCA_024172405.1	Staphylococcus carnosus TMW 2.218	Staphylococcus carnosus	fermented fish sauce	NA	NA	Germany	Europe	Germany	NA	Food origin	GCF_024172405	NA	GCF_024172405
GCA_024172425.1	Staphylococcus carnosus TMW 2.243	Staphylococcus carnosus	fermented sausage	NA	NA	Germany	Europe	Germany	NA	Food origin	GCF_024172425	NA	GCF_024172425
GCA_024172445.1	Staphylococcus carnosus TMW 2.269	Staphylococcus carnosus	fermented sausage	NA	NA	Germany	Europe	Germany	NA	Food origin	GCF_024172445	NA	GCF_024172445
GCA_024172525.1	Staphylococcus carnosus TMW 2.1538	Staphylococcus carnosus	fermented sausage	NA	NA	Germany	Europe	Germany	NA	Food origin	GCF_024172525	NA	GCF_024172525
GCA_024172545.1	Staphylococcus carnosus TMW 2.1596	Staphylococcus carnosus	fermented sausage	NA	NA	Germany	Europe	Germany	NA	Food origin	GCF_024172545	NA	GCF_024172545
GCA_024204705.1	Staphylococcus epidermidis TMDU-41	Staphylococcus epidermidis	blood	2015-01-21	2015	Japan	Asia	Japan	Homo sapiens	Human commensal	GCF_024204705	NA	GCF_024204705
GCA_024204725.1	Staphylococcus epidermidis TMDU-128	Staphylococcus epidermidis	blood	2015-03-06	2015	Japan	Asia	Japan	Homo sapiens	Human commensal	GCF_024204725	NA	GCF_024204725
GCA_024204745.1	Staphylococcus epidermidis TMDU-137	Staphylococcus epidermidis	blood	2015-03-09	2015	Japan	Asia	Japan	Homo sapiens	Human commensal	GCF_024204745	NA	GCF_024204745
GCA_024204765.1	Staphylococcus epidermidis TMDU-190	Staphylococcus epidermidis	blood	2015-04-19	2015	Japan	Asia	Japan	Homo sapiens	Human commensal	GCF_024204765	NA	GCF_024204765
GCA_024204785.1	Staphylococcus epidermidis TMDU-265	Staphylococcus epidermidis	blood	2015-06-12	2015	Japan	Asia	Japan	Homo sapiens	Human commensal	GCF_024204785	NA	GCF_024204785
GCA_024204805.1	Staphylococcus epidermidis TMDU-300	Staphylococcus epidermidis	blood	2015-07-09	2015	Japan	Asia	Japan	Homo sapiens	Human commensal	GCF_024204805	NA	GCF_024204805
GCA_024204825.1	Staphylococcus epidermidis TMDU-302	Staphylococcus epidermidis	blood	2015-07-11	2015	Japan	Asia	Japan	Homo sapiens	Human commensal	GCF_024204825	NA	GCF_024204825
GCA_024204845.1	Staphylococcus epidermidis TMDU-323	Staphylococcus epidermidis	blood	2015-08-01	2015	Japan	Asia	Japan	Homo sapiens	Human commensal	GCF_024204845	NA	GCF_024204845
GCA_024204865.1	Staphylococcus epidermidis TMDU-2014-62	Staphylococcus epidermidis	blood	2014-11-14	2014	Japan	Asia	Japan	Homo sapiens	Human commensal	GCF_024204865	NA	GCF_024204865
GCA_024204885.1	Staphylococcus epidermidis TSM-31	Staphylococcus epidermidis	blood	2012-04-19	2012	Japan	Asia	Japan	Homo sapiens	Human commensal	GCF_024204885	NA	GCF_024204885
GCA_024204905.1	Staphylococcus epidermidis TSM-18	Staphylococcus epidermidis	blood	2010-10-05	2010	Japan	Asia	Japan	Homo sapiens	Human commensal	GCF_024204905	NA	GCF_024204905
GCA_024204925.1	Staphylococcus epidermidis TSM-36	Staphylococcus epidermidis	blood	2012-09-28	2012	Japan	Asia	Japan	Homo sapiens	Human commensal	GCF_024204925	NA	GCF_024204925
GCA_024204945.1	Staphylococcus epidermidis TSM-47	Staphylococcus epidermidis	blood	2014-03-04	2014	Japan	Asia	Japan	Homo sapiens	Human commensal	GCF_024204945	NA	GCF_024204945
GCA_024204965.1	Staphylococcus epidermidis TSM-50	Staphylococcus epidermidis	blood	2014-07-28	2014	Japan	Asia	Japan	Homo sapiens	Human commensal	GCF_024204965	NA	GCF_024204965
GCA_024204985.1	Staphylococcus epidermidis TSM-51	Staphylococcus epidermidis	blood	2014-08-12	2014	Japan	Asia	Japan	Homo sapiens	Human commensal	GCF_024204985	NA	GCF_024204985
GCA_024205325.1	Staphylococcus aureus N09CSA16	Staphylococcus aureus	sputum	2016-02	2016	China	Asia	China	Homo sapiens	Clinical	GCF_024205325	NA	GCF_024205325
GCA_024220055.1	Staphylococcus aureus RMSA24	Staphylococcus aureus	Raw milk	2021-03-05	2021	China	Asia	China:Hefei	NA	Food origin	GCF_024220055	NA	GCF_024220055
GCA_024266825.1	Staphylococcus epidermidis HAF242	Staphylococcus epidermidis	skin swab forehead	2019	2019	Germany	Europe	Germany: Hamburg	Homo sapiens	Human commensal	GCF_024266825	NA	GCF_024266825
GCA_024296825.1	Staphylococcus aureus subsp. aureus RN4220	Staphylococcus aureus	Lab Strain	1983	1983	NA	NA	NA	NA	Unknown	GCF_024296825	NA	GCF_024296825
GCA_024296845.1	Staphylococcus aureus MN8	Staphylococcus aureus	Urogenital Tract	1988	1988	USA	North America	USA	Homo sapiens	Human commensal	GCF_024296845	NA	GCF_024296845
GCA_024362285.1	Staphylococcus equorum DX2	Staphylococcus equorum	poultry farm	2022-01	2022	China	Asia	China:Shandong	NA	Environmental	GCF_024362285	NA	GCF_024362285
GCA_024363305.1	Staphylococcus aureus 59458	Staphylococcus aureus	NA	2019-01-10	2019	Japan	Asia	Japan	NA	Unknown	GCF_024363305	NA	GCF_024363305
GCA_024363325.1	Staphylococcus aureus 59482	Staphylococcus aureus	NA	2019-01-16	2019	Japan	Asia	Japan	NA	Unknown	GCF_024363325	NA	GCF_024363325
GCA_024363345.1	Staphylococcus aureus 59553	Staphylococcus aureus	NA	2019-01-24	2019	Japan	Asia	Japan	NA	Unknown	GCF_024363345	NA	GCF_024363345
GCA_024363365.1	Staphylococcus aureus 59574	Staphylococcus aureus	NA	2019-02-06	2019	Japan	Asia	Japan	NA	Unknown	GCF_024363365	NA	GCF_024363365
GCA_024363385.1	Staphylococcus aureus 59621	Staphylococcus aureus	NA	2019-03-01	2019	Japan	Asia	Japan	NA	Unknown	GCF_024363385	NA	GCF_024363385
GCA_024363445.1	Staphylococcus aureus 59691	Staphylococcus aureus	NA	2019-03-07	2019	Japan	Asia	Japan	NA	Unknown	GCF_024363445	NA	GCF_024363445
GCA_024363465.1	Staphylococcus aureus 59709	Staphylococcus aureus	NA	2019-03-06	2019	Japan	Asia	Japan	NA	Unknown	GCF_024363465	NA	GCF_024363465
GCA_024363485.1	Staphylococcus aureus 59731	Staphylococcus aureus	NA	2019-03-20	2019	Japan	Asia	Japan	NA	Unknown	GCF_024363485	NA	GCF_024363485
GCA_024363505.1	Staphylococcus aureus 59736	Staphylococcus aureus	NA	2019-03-25	2019	Japan	Asia	Japan	NA	Unknown	GCF_024363505	NA	GCF_024363505
GCA_024399355.1	Staphylococcus aureus Sta2021010	Staphylococcus aureus	rice	2021-03-02	2021	China	Asia	China: guangdong	NA	Food origin	GCF_024399355	NA	GCF_024399355
GCA_024399375.1	Staphylococcus aureus Sta2021027	Staphylococcus aureus	Anal Swab	2021-03-02	2021	China	Asia	China: guangdong	NA	Unknown	GCF_024399375	NA	GCF_024399375
GCA_024612055.1	Staphylococcus aureus UMCG579	Staphylococcus aureus	pus	2021-12-09	2021	Netherlands	Europe	Netherlands: Groningen	Homo sapiens	Clinical	GCF_024612055	NA	GCF_024612055
GCA_024723375.1	Staphylococcus aureus FDA209P	Staphylococcus aureus	cultured Bacterial/Archaeal sample	NA	NA	NA	NA	NA	Homo sapiens	Human commensal	GCF_024723375	NA	GCF_024723375
GCA_024734775.1	Staphylococcus aureus SCAID OTT1-2022 (150) strain SCAID OTT1-2022 (150)	Staphylococcus aureus	ear discharge	2022-03	2022	Kazakhstan	Asia	Kazakhstan: Almaty	Homo sapiens	Clinical	GCF_024734775	NA	GCF_024734775
GCA_024741355.1	Staphylococcus aureus 39-B-49	Staphylococcus aureus	Wild animal	2019	2019	Nepal	Asia	Nepal: Bajrayogini	Macaca mulatta	Animal commensal	GCF_024741355	NA	GCF_024741355
GCA_024741375.1	Staphylococcus aureus 32-T-13	Staphylococcus aureus	Wild animal	2019	2019	Nepal	Asia	Nepal: Thapthali	Macaca mulatta	Animal commensal	GCF_024741375	NA	GCF_024741375
GCA_024741395.1	Staphylococcus aureus 30-P-10	Staphylococcus aureus	Wild animal	2019	2019	Nepal	Asia	Nepal: Pashupati	Macaca mulatta	Animal commensal	GCF_024741395	NA	GCF_024741395
GCA_024741415.1	Staphylococcus aureus 28-G-I	Staphylococcus aureus	Wild animal	2019	2019	Nepal	Asia	Nepal: Guheswori	Macaca mulatta	Animal commensal	GCF_024741415	NA	GCF_024741415
GCA_024741435.1	Staphylococcus aureus 26-G-G	Staphylococcus aureus	Wild animal	2019	2019	Nepal	Asia	Nepal: Guheswori	Macaca mulatta	Animal commensal	GCF_024741435	NA	GCF_024741435
GCA_024741455.1	Staphylococcus aureus 18-H-62	Staphylococcus aureus	Wild animal	2019	2019	Nepal	Asia	Nepal: Hetauda	Macaca mulatta	Animal commensal	GCF_024741455	NA	GCF_024741455
GCA_024741475.1	Staphylococcus aureus 15-G-54	Staphylococcus aureus	Wild animal	2019	2019	Nepal	Asia	Nepal: Gokarna	Macaca mulatta	Animal commensal	GCF_024741475	NA	GCF_024741475
GCA_024741495.1	Staphylococcus aureus 12-G-51	Staphylococcus aureus	Wild animal	2019	2019	Nepal	Asia	Nepal: Gokarna	Macaca mulatta	Animal commensal	GCF_024741495	NA	GCF_024741495
GCA_024741515.1	Staphylococcus aureus 07-G-D	Staphylococcus aureus	Wild animal	2019	2019	Nepal	Asia	Nepal: Gokarna	Macaca mulatta	Animal commensal	GCF_024741515	NA	GCF_024741515
GCA_024741535.1	Staphylococcus aureus 03-RR-88	Staphylococcus aureus	Wild animal	2019	2019	Nepal	Asia	Nepal: Ralpa-Ramdi	Macaca assamensis	Animal commensal	GCF_024741535	NA	GCF_024741535
GCA_024741555.1	Staphylococcus aureus 16CS0212	Staphylococcus aureus	Captive animal	2016	2016	Germany	Europe	Germany: Erfurt	Macaca sylvanus	Animal commensal	GCF_024741555	NA	GCF_024741555
GCA_024741575.1	Staphylococcus aureus 40-B-50	Staphylococcus aureus	Wild animal	2019	2019	Nepal	Asia	Nepal: Bajrayogini	Macaca mulatta	Animal commensal	GCF_024741575	NA	GCF_024741575
GCA_024741595.1	Staphylococcus aureus 29-P-01	Staphylococcus aureus	Wild animal	2019	2019	Nepal	Asia	Nepal: Pashupati	Macaca mulatta	Animal commensal	GCF_024741595	NA	GCF_024741595
GCA_024741615.1	Staphylococcus aureus 17-H-61	Staphylococcus aureus	Wild animal	2019	2019	Nepal	Asia	Nepal: Hetauda	Macaca mulatta	Animal commensal	GCF_024741615	NA	GCF_024741615
GCA_024741635.1	Staphylococcus aureus 13-G-52	Staphylococcus aureus	Wild animal	2019	2019	Nepal	Asia	Nepal: Gokarna	Macaca mulatta	Animal commensal	GCF_024741635	NA	GCF_024741635
GCA_024741655.1	Staphylococcus aureus 09-G-F	Staphylococcus aureus	Wild animal	2019	2019	Nepal	Asia	Nepal: Gokarna	Macaca mulatta	Animal commensal	GCF_024741655	NA	GCF_024741655
GCA_024741675.1	Staphylococcus aureus 08-G-E	Staphylococcus aureus	Wild animal	2019	2019	Nepal	Asia	Nepal: Gokarna	Macaca mulatta	Animal commensal	GCF_024741675	NA	GCF_024741675
GCA_024741695.1	Staphylococcus aureus 05-RR-90	Staphylococcus aureus	Wild animal	2019	2019	Nepal	Asia	Nepal: Ralpa-Ramdi	Macaca assamensis	Animal commensal	GCF_024741695	NA	GCF_024741695
GCA_024741715.1	Staphylococcus aureus 01-RR-86	Staphylococcus aureus	Wild animal	2019	2019	Nepal	Asia	Nepal: Ralpa-Ramdi	Macaca assamensis	Animal commensal	GCF_024741715	NA	GCF_024741715
GCA_024741735.1	Staphylococcus aureus 16CS0209	Staphylococcus aureus	Captive animal	2016	2016	Germany	Europe	Germany: Erfurt	Macaca sylvanus	Animal commensal	GCF_024741735	NA	GCF_024741735
GCA_024741775.1	Staphylococcus aureus 27-G-H	Staphylococcus aureus	Wild animal	2019	2019	Nepal	Asia	Nepal: Guheswori	Macaca mulatta	Animal commensal	GCF_024741775	NA	GCF_024741775
GCA_024805795.1	Staphylococcus aureus 5812R	Staphylococcus aureus	human-associated	NA	NA	NA	NA	NA	Homo sapiens	Human commensal	GCF_024805795	NA	GCF_024805795
GCA_024925485.1	Staphylococcus aureus strain NRL 02/947	Staphylococcus aureus	nose	2002-07	2002	NA	NA	Czech Republic	Homo sapiens	Human commensal	GCF_024925485	NA	GCF_024925485
GCA_024970305.1	Staphylococcus hyicus strain MM2101	Staphylococcus hyicus	the joint pus	2021-06	2021	NA	NA	China	Susscrofa domestica	Clinical	GCF_024970305	NA	GCF_024970305
GCA_025152705.1	Staphylococcus aureus 0831	Staphylococcus aureus	lung	2017-08-31	2017	USA	North America	USA: Birmingham, AL	Homo sapiens	Human commensal	GCF_025152705	NA	GCF_025152705
GCA_025232045.1	Staphylococcus aureus strain R3-8	Staphylococcus aureus	venous blood	2021-01-31	2021	Japan	NA	Japan: Hokkaido	Homo sapiens	Human commensal	GCF_025232045	NA	GCF_025232045
GCA_025259685.1	Staphylococcus aureus TCH32929	Staphylococcus aureus	blood	2017	2017	USA	North America	USA: Houston	Homo sapiens	Human commensal	GCF_025259685	NA	GCF_025259685
GCA_025272695.1	Staphylococcus capitis subsp. capitis strain K1-2-2-23	Staphylococcus capitis	ISS indoor enironment, V2A steel surface. Exposure experiment ('BIORISK')	2015-11-26	2015	NA	NA	USA	NA	Environmental	GCF_025272695	NA	GCF_025272695
GCA_025272815.1	Staphylococcus capitis subsp. capitis H17	Staphylococcus capitis	human skin, forehead (bedrest study)	2019	2019	Germany	Europe	Germany	NA	Environmental	GCF_025272815	NA	GCF_025272815
GCA_025398055.1	Staphylococcus aureus SA2107	Staphylococcus aureus	sputum	2022-05	2022	China	Asia	China:Zhuhai	Homo sapiens	Clinical	GCF_025398055	NA	GCF_025398055
GCA_025558055.1	Staphylococcus simulans IVB6251	Staphylococcus simulans	Ear swab	2014	2014	Kenya	Africa	Kenya:Samburu	Camel	Animal commensal	GCF_025558055	NA	GCF_025558055
GCA_025558115.1	Staphylococcus simulans IVB6244	Staphylococcus simulans	nasal swab	2014	2014	Kenya	Africa	Kenya	Camel	Animal commensal	GCF_025558115	NA	GCF_025558115
GCA_025558185.1	Staphylococcus simulans IVB6241	Staphylococcus simulans	Pus swab	NA	NA	Kenya	Africa	Kenya:Laikipia	Camel	Clinical	GCF_025558185	NA	GCF_025558185
GCA_025558205.1	Staphylococcus simulans IVB6209	Staphylococcus simulans	milk	2013	2013	Somalia	Africa	Somalia:Somaliland	Camel	Food origin	GCF_025558205	NA	GCF_025558205
GCA_025558225.1	Staphylococcus simulans IVB6207	Staphylococcus simulans	milk	2013	2013	Somalia	Africa	Somalia:Somaliland	Camel	Food origin	GCF_025558225	NA	GCF_025558225
GCA_025558245.1	Staphylococcus simulans IVB6193	Staphylococcus simulans	milk	2013	2013	Somalia	Africa	Somalia:Somaliland	Camel	Food origin	GCF_025558245	NA	GCF_025558245
GCA_025558265.1	Staphylococcus simulans IVB6192	Staphylococcus simulans	milk	2013	2013	Somalia	Africa	Somalia:Somaliland	Camel	Food origin	GCF_025558265	NA	GCF_025558265
GCA_025558285.1	Staphylococcus simulans IVB6174	Staphylococcus simulans	swab	2013	2013	Kenya	Africa	Kenya:Marsabit	Camel	Animal commensal	GCF_025558285	NA	GCF_025558285
GCA_025558305.1	Staphylococcus schleiferi IVB6184	Staphylococcus schleiferi	nasal swab	2013	2013	Kenya	Africa	Kenya:Marsabit	Camel	Animal commensal	GCF_025558305	NA	GCF_025558305
GCA_025558325.1	Staphylococcus schleiferi IVB6183	Staphylococcus schleiferi	Ear swab	2013	2013	Kenya	Africa	Kenya:Marsabit	Camel	Animal commensal	GCF_025558325	NA	GCF_025558325
GCA_025558345.1	Staphylococcus schleiferi IVB6180	Staphylococcus schleiferi	Ear swab	2013	2013	Kenya	Africa	Kenya:Marsabit	Camel	Animal commensal	GCF_025558345	NA	GCF_025558345
GCA_025558365.1	Staphylococcus schleiferi IVB6176	Staphylococcus schleiferi	nasal swab	2013	2013	Kenya	Africa	Kenya:Marsabit	Camel	Animal commensal	GCF_025558365	NA	GCF_025558365
GCA_025558385.1	Staphylococcus pasteuri IVB6198	Staphylococcus pasteuri	milk	2013	2013	Somalia	Africa	Somalia:Somaliland	Camel	Food origin	GCF_025558385	NA	GCF_025558385
GCA_025558405.1	Staphylococcus muscae IVB6246	Staphylococcus muscae	Eye swab	2014	2014	Kenya	Africa	Kenya	Camel	Animal commensal	GCF_025558405	NA	GCF_025558405
GCA_025558425.1	Staphylococcus muscae IVB6240	Staphylococcus muscae	nasal swab	2014	2014	Kenya	Africa	Kenya:Laikipia	Camel	Animal commensal	GCF_025558425	NA	GCF_025558425
GCA_025558445.1	Staphylococcus muscae IVB6238	Staphylococcus muscae	nasal swab	2014	2014	Kenya	Africa	Kenya:Laikipia	Camel	Animal commensal	GCF_025558445	NA	GCF_025558445
GCA_025558525.1	Staphylococcus muscae IVB6233	Staphylococcus muscae	nasal swab	2014	2014	Kenya	Africa	Kenya:Laikipia	Camel	Animal commensal	GCF_025558525	NA	GCF_025558525
GCA_025558545.1	Staphylococcus muscae IVB6227	Staphylococcus muscae	nasal swab	2014	2014	Kenya	Africa	Kenya:Isiolo	Camel	Animal commensal	GCF_025558545	NA	GCF_025558545
GCA_025558565.1	Staphylococcus muscae IVB6218	Staphylococcus muscae	nasal swab	2014	2014	Kenya	Africa	Kenya:Isiolo	Camel	Animal commensal	GCF_025558565	NA	GCF_025558565
GCA_025558585.1	Staphylococcus muscae IVB6214	Staphylococcus muscae	nasal swab	2014	2014	Kenya	Africa	Kenya:Isiolo	Camel	Animal commensal	GCF_025558585	NA	GCF_025558585
GCA_025558605.1	Staphylococcus hominis IVB6247	Staphylococcus hominis	swab	2014	2014	Kenya	Africa	Kenya	Camel	Animal commensal	GCF_025558605	NA	GCF_025558605
GCA_025558625.1	Staphylococcus felis IVB6254	Staphylococcus felis	Eye swab	2014	2014	Kenya	Africa	Kenya:Samburu	Camel	Animal commensal	GCF_025558625	NA	GCF_025558625
GCA_025558645.1	Staphylococcus epidermidis IVB6256	Staphylococcus epidermidis	Ear swab	2014	2014	Kenya	Africa	Kenya:Samburu	Camel	Animal commensal	GCF_025558645	NA	GCF_025558645
GCA_025558665.1	Staphylococcus epidermidis IVB6213	Staphylococcus epidermidis	milk	2013	2013	Somalia	Africa	Somalia:Somaliland	Camel	Food origin	GCF_025558665	NA	GCF_025558665
GCA_025558685.1	Staphylococcus epidermidis IVB6210	Staphylococcus epidermidis	milk	2013	2013	NA	NA	NA	Cattle	Food origin	GCF_025558685	NA	GCF_025558685
GCA_025558705.1	Staphylococcus epidermidis IVB6208	Staphylococcus epidermidis	milk	2013	2013	Somalia	Africa	Somalia:Somaliland	Camel	Food origin	GCF_025558705	NA	GCF_025558705
GCA_025558725.1	Staphylococcus epidermidis IVB6194	Staphylococcus epidermidis	milk	2013	2013	Somalia	Africa	Somalia:Somaliland	Camel	Food origin	GCF_025558725	NA	GCF_025558725
GCA_025558745.1	Staphylococcus delphini IVB6245	Staphylococcus delphini	Eye swab	2014	2014	Kenya	Africa	Kenya	Camel	Animal commensal	GCF_025558745	NA	GCF_025558745
GCA_025558765.1	Staphylococcus delphini IVB6222	Staphylococcus delphini	nasal swab	2014	2014	Kenya	Africa	Kenya:Isiolo	Camel	Animal commensal	GCF_025558765	NA	GCF_025558765
GCA_025558785.1	Staphylococcus delphini IVB6220	Staphylococcus delphini	nasal swab	2014	2014	Kenya	Africa	Kenya:Isiolo	Camel	Animal commensal	GCF_025558785	NA	GCF_025558785
GCA_025558805.1	Staphylococcus delphini IVB6219	Staphylococcus delphini	nasal swab	2014	2014	Kenya	Africa	Kenya:Isiolo	Camel	Animal commensal	GCF_025558805	NA	GCF_025558805
GCA_025558825.1	Staphylococcus delphini IVB6190	Staphylococcus delphini	milk	2013	2013	Somalia	Africa	Somalia:Somaliland	Camel	Food origin	GCF_025558825	NA	GCF_025558825
GCA_025558845.1	Staphylococcus ureilyticus IVB6236	Staphylococcus ureilyticus	nasal swab	2014	2014	Kenya	Africa	Kenya:Laikipia	Camel	Animal commensal	GCF_025558845	NA	GCF_025558845
GCA_025558865.1	Staphylococcus chromogenes IVB6200	Staphylococcus chromogenes	milk	2013	2013	Somalia	Africa	Somalia:Somaliland	Cattle	Food origin	GCF_025558865	NA	GCF_025558865
GCA_025558905.1	Staphylococcus chromogenes IVB6199	Staphylococcus chromogenes	milk	2013	2013	Somalia	Africa	Somalia:Somaliland	Cattle	Food origin	GCF_025558905	NA	GCF_025558905
GCA_025558945.1	Staphylococcus aureus IVB6252	Staphylococcus aureus	Ear swab	2014	2014	Kenya	Africa	Kenya:Samburu	Camel	Animal commensal	GCF_025558945	NA	GCF_025558945
GCA_025558965.1	Staphylococcus aureus IVB6250	Staphylococcus aureus	Ear swab	2014	2014	Kenya	Africa	Kenya:Samburu	Camel	Animal commensal	GCF_025558965	NA	GCF_025558965
GCA_025559005.1	Staphylococcus aureus IVB6249	Staphylococcus aureus	Ear swab	2014	2014	Kenya	Africa	Kenya:Samburu	Camel	Animal commensal	GCF_025559005	NA	GCF_025559005
GCA_025559045.1	Staphylococcus aureus IVB6248	Staphylococcus aureus	nasal swab	2014	2014	Kenya	Africa	Kenya:Samburu	Camel	Animal commensal	GCF_025559045	NA	GCF_025559045
GCA_025559085.1	Staphylococcus aureus IVB6243	Staphylococcus aureus	nasal swab	2014	2014	Kenya	Africa	Kenya:Marsabit	Camel	Animal commensal	GCF_025559085	NA	GCF_025559085
GCA_025559125.1	Staphylococcus aureus IVB6242	Staphylococcus aureus	nasal swab	2014	2014	Kenya	Africa	Kenya:Marsabit	Camel	Animal commensal	GCF_025559125	NA	GCF_025559125
GCA_025559225.1	Staphylococcus aureus IVB6232	Staphylococcus aureus	Pus swab	2014	2014	Kenya	Africa	Kenya:Laikipia	Camel	Clinical	GCF_025559225	NA	GCF_025559225
GCA_025559265.1	Staphylococcus aureus IVB6221	Staphylococcus aureus	nasal swab	2014	2014	Kenya	Africa	Kenya:Isiolo	Camel	Animal commensal	GCF_025559265	NA	GCF_025559265
GCA_025559325.1	Staphylococcus aureus IVB6215	Staphylococcus aureus	nasal swab	2014	2014	Kenya	Africa	Kenya:Isiolo	Camel	Animal commensal	GCF_025559325	NA	GCF_025559325
GCA_025559405.1	Staphylococcus aureus IVB6202	Staphylococcus aureus	milk	2009	2009	Kenya	Africa	Kenya:Malkalakole	Cattle	Food origin	GCF_025559405	NA	GCF_025559405
GCA_025559465.1	Staphylococcus aureus IVB6201	Staphylococcus aureus	milk	2009	2009	Kenya	Africa	Kenya:Goroukessa	Cattle	Food origin	GCF_025559465	NA	GCF_025559465
GCA_025559525.1	Staphylococcus aureus IVB6196	Staphylococcus aureus	milk	2013	2013	Somalia	Africa	Somalia:Somaliland	Camel	Food origin	GCF_025559525	NA	GCF_025559525
GCA_025559565.1	Staphylococcus aureus IVB6195	Staphylococcus aureus	milk	2013	2013	Somalia	Africa	Somalia:Somaliland	Camel	Food origin	GCF_025559565	NA	GCF_025559565
GCA_025559585.1	Staphylococcus aureus IVB6191	Staphylococcus aureus	milk	2009	2009	Kenya	Africa	Kenya	Cattle	Food origin	GCF_025559585	NA	GCF_025559585
GCA_025559605.1	Staphylococcus aureus IVB6185	Staphylococcus aureus	swab	2013	2013	Kenya	Africa	Kenya:Marsabit	Camel	Animal commensal	GCF_025559605	NA	GCF_025559605
GCA_025559625.1	Staphylococcus aureus IVB6173	Staphylococcus aureus	NA	2004	2004	Kenya	Africa	Kenya:Mandera	Camel	Animal commensal	GCF_025559625	NA	GCF_025559625
GCA_025559645.1	Staphylococcus aureus IVB6172	Staphylococcus aureus	milk	2002	2002	Kenya	Africa	Kenya	Cattle	Food origin	GCF_025559645	NA	GCF_025559645
GCA_025559665.1	Staphylococcus aureus IVB6170	Staphylococcus aureus	Pus swab	2003	2003	Kenya	Africa	Kenya:Machakos	Camel	Clinical	GCF_025559665	NA	GCF_025559665
GCA_025559685.1	Staphylococcus aureus IVB6169	Staphylococcus aureus	Pus swab	2004	2004	Kenya	Africa	Kenya:East-Pokot	Camel	Clinical	GCF_025559685	NA	GCF_025559685
GCA_025559705.1	Staphylococcus aureus IVB6168	Staphylococcus aureus	NA	2004	2004	Kenya	Africa	Kenya:Pokot	Camel	Animal commensal	GCF_025559705	NA	GCF_025559705
GCA_025559725.1	Staphylococcus aureus IVB6167	Staphylococcus aureus	nasal swab	2004	2004	Kenya	Africa	Kenya:Mandera	Camel	Animal commensal	GCF_025559725	NA	GCF_025559725
GCA_025559745.1	Staphylococcus aureus IVB6166	Staphylococcus aureus	nasal swab	2004	2004	Kenya	Africa	Kenya:East-Pokot	Camel	Animal commensal	GCF_025559745	NA	GCF_025559745
GCA_025559765.1	Staphylococcus aureus IVB6165	Staphylococcus aureus	milk	NA	NA	Somalia	Africa	Somalia:Puntland	Camel	Food origin	GCF_025559765	NA	GCF_025559765
GCA_025559785.1	Staphylococcus aureus IVB6164	Staphylococcus aureus	Skin swab	2003	2003	Kenya	Africa	Kenya:Laikipia	Camel	Animal commensal	GCF_025559785	NA	GCF_025559785
GCA_025559805.1	Staphylococcus aureus IVB6163	Staphylococcus aureus	NA	NA	NA	Kenya	Africa	Kenya:Pokot	Camel	Animal commensal	GCF_025559805	NA	GCF_025559805
GCA_025560785.1	Staphylococcus aureus IVB6159	Staphylococcus aureus	Pooled milk	2002	2002	Somalia	Africa	Somalia:Puntland	Camel	Food origin	GCF_025560785	NA	GCF_025560785
GCA_025560805.1	Staphylococcus aureus IVB6158	Staphylococcus aureus	Skin swab	NA	NA	Kenya	Africa	Kenya:Baringo	Camel	Animal commensal	GCF_025560805	NA	GCF_025560805
GCA_025560825.1	Staphylococcus aureus IVB6155	Staphylococcus aureus	nasal swab	2002	2002	Kenya	Africa	Kenya:Laikipia	Camel	Animal commensal	GCF_025560825	NA	GCF_025560825
GCA_025560845.1	Staphylococcus arlettae IVB6235	Staphylococcus arlettae	nasal swab	2014	2014	Kenya	Africa	Kenya:Laikipia	Camel	Animal commensal	GCF_025560845	NA	GCF_025560845
GCA_025560865.1	Staphylococcus arlettae IVB6234	Staphylococcus arlettae	nasal swab	2014	2014	Kenya	Africa	Kenya:Laikipia	Camel	Animal commensal	GCF_025560865	NA	GCF_025560865
GCA_025560885.1	Staphylococcus agnetis IVB6212	Staphylococcus agnetis	milk	2013	2013	Somalia	Africa	Somalia:Somaliland	Camel	Food origin	GCF_025560885	NA	GCF_025560885
GCA_025560905.1	Staphylococcus agnetis IVB6197	Staphylococcus agnetis	milk	2013	2013	Somalia	Africa	Somalia:Somaliland	Camel	Food origin	GCF_025560905	NA	GCF_025560905
GCA_025560925.1	Staphylococcus agnetis IVB6187	Staphylococcus agnetis	nasal swab	2013	2013	Kenya	Africa	Kenya:Marsabit	Camel	Animal commensal	GCF_025560925	NA	GCF_025560925
GCA_025560945.1	Staphylococcus agnetis IVB6186	Staphylococcus agnetis	nasal swab	2013	2013	Kenya	Africa	Kenya:Marsabit	Camel	Animal commensal	GCF_025560945	NA	GCF_025560945
GCA_025560965.1	Staphylococcus agnetis IVB6177	Staphylococcus agnetis	nasal swab	2013	2013	Kenya	Africa	Kenya:Marsabit	Camel	Animal commensal	GCF_025560965	NA	GCF_025560965
GCA_025561005.1	Staphylococcus agnetis IVB6175	Staphylococcus agnetis	nasal swab	2013	2013	Kenya	Africa	Kenya:Marsabit	Camel	Animal commensal	GCF_025561005	NA	GCF_025561005
GCA_025561465.1	Staphylococcus simulans IVB6189	Staphylococcus simulans	milk	2013	2013	Somalia	Africa	Somalia:Somaliland	Camel	Food origin	GCF_025561465	NA	GCF_025561465
GCA_025561505.1	Staphylococcus simulans IVB6188	Staphylococcus simulans	milk	2013	2013	Somalia	Africa	Somalia:Somaliland	Camel	Food origin	GCF_025561505	NA	GCF_025561505
GCA_025561545.1	Staphylococcus simulans IVB6179	Staphylococcus simulans	swab	2013	2013	Kenya	Africa	Kenya:Marsabit	Camel	Animal commensal	GCF_025561545	NA	GCF_025561545
GCA_025561565.1	Staphylococcus delphini IVB6226	Staphylococcus delphini	nasal swab	2014	2014	Kenya	Africa	Kenya:Isiolo	Camel	Animal commensal	GCF_025561565	NA	GCF_025561565
GCA_025561585.1	Staphylococcus aureus IVB6171	Staphylococcus aureus	milk	2013	2013	Somalia	Africa	Somalia:Burao	Camel	Food origin	GCF_025561585	NA	GCF_025561585
GCA_025561605.1	Staphylococcus aureus IVB6157	Staphylococcus aureus	NA	2002	2002	Kenya	Africa	Kenya	Camel	Animal commensal	GCF_025561605	NA	GCF_025561605
GCA_025561625.1	Staphylococcus aureus IVB6156	Staphylococcus aureus	NA	2000	2000	Kenya	Africa	Kenya:Baringo	Camel	Animal commensal	GCF_025561625	NA	GCF_025561625
GCA_025643635.1	Staphylococcus aureus JDFM SA01	Staphylococcus aureus	Dairy farm	2017-03-01	2017	South Korea	Asia	South Korea: Jeonju	NA	Environmental	GCF_025643635	NA	GCF_025643635
GCA_025665415.1	Staphylococcus epidermidis AH6072	Staphylococcus epidermidis	skin	2021	2021	USA	North America	USA: Colorado	Homo sapiens	Human commensal	GCF_025665415	NA	GCF_025665415
GCA_025809335.1	Staphylococcus epidermidis IVK83	Staphylococcus epidermidis	human nose	2009-05	2009	Germany	Europe	Germany	Homo sapiens	Human commensal	GCF_025809335	NA	GCF_025809335
GCA_026153315.1	Staphylococcus epidermidis CCSM0287	Staphylococcus epidermidis	microbe sample	2020-09-10	2020	China	Asia	China:shanghai	Homo sapiens	Human commensal	GCF_026153315	NA	GCF_026153315
GCA_026167725.1	Staphylococcus aureus DSM 20231-Res2	Staphylococcus aureus	NA	not applicable	NA	NA	NA	not applicable	NA	Unknown	GCF_026167725	NA	GCF_026167725
GCA_026167765.1	Staphylococcus aureus DSM 20231	Staphylococcus aureus	NA	not applicable	NA	NA	NA	not applicable	NA	Unknown	GCF_026167765	NA	GCF_026167765
GCA_026314335.1	Staphylococcus epidermidis KCTC 13172	Staphylococcus epidermidis	ENVO:01000156	2020-03-31	2020	NA	NA	not applicable	Homo sapiens	Human commensal	GCF_026314335	NA	GCF_026314335
GCA_026427435.1	Staphylococcus lugdunensis RMLUG1	Staphylococcus lugdunensis	BALF	2019-08-05	2019	China	Asia	China:Fujian	Homo sapiens	Human commensal	GCF_026427435	NA	GCF_026427435
GCA_026427455.1	Staphylococcus lugdunensis RMLUG2	Staphylococcus lugdunensis	blood	2018-09-14	2018	China	Asia	China:Fujian	Homo sapiens	Human commensal	GCF_026427455	NA	GCF_026427455
GCA_026427475.1	Staphylococcus lugdunensis RMLUG3	Staphylococcus lugdunensis	wound secretion	2017-08-17	2017	China	Asia	China:Fujian	Homo sapiens	Clinical	GCF_026427475	NA	GCF_026427475
GCA_026427495.1	Staphylococcus lugdunensis RMLUG4	Staphylococcus lugdunensis	abdominal drainage	2017-11-14	2017	China	Asia	China:Fujian	Homo sapiens	Human commensal	GCF_026427495	NA	GCF_026427495
GCA_026427515.1	Staphylococcus lugdunensis RMLUG5	Staphylococcus lugdunensis	sputum	2020-06-11	2020	China	Asia	China:Beijing	Homo sapiens	Clinical	GCF_026427515	NA	GCF_026427515
GCA_026427535.1	Staphylococcus lugdunensis RMLUG6	Staphylococcus lugdunensis	postoperative incision	2021-03-11	2021	China	Asia	China:Wuhan	Homo sapiens	Clinical	GCF_026427535	NA	GCF_026427535
GCA_026430575.1	Staphylococcus capitis CCSM0123	Staphylococcus capitis	microbe sample	2021-09-10	2021	China	Asia	China:shanghai	People	Human commensal	GCF_026430575	NA	GCF_026430575
GCA_026546985.1	Staphylococcus aureus RIVM_M085090	Staphylococcus aureus	pig farm dust	2019-06-01	2019	Netherlands	Europe	Netherlands	Environment	Environmental	GCF_026546985	NA	GCF_026546985
GCA_026547005.1	Staphylococcus aureus RIVM_M087195	Staphylococcus aureus	Nose	2020-12-26	2020	Netherlands	Europe	Netherlands	Homo sapiens	Human commensal	GCF_026547005	NA	GCF_026547005
GCA_026547035.1	Staphylococcus aureus RIVM_M084986	Staphylococcus aureus	Nose	2020-06-19	2020	Netherlands	Europe	Netherlands	Homo sapiens	Human commensal	GCF_026547035	NA	GCF_026547035
Suhani_B5V_1_polished	Staphylococcus sciuri PT0981	Staphylococcus sciuri	Wastewater from Pakenham treatment Plant	2023-08-09	2023	Australia	Oceania	Australia	NA	Environmental	Suhani_B5V_1_polished	Inhouse strains	Staphylococcus sciuri PT0981
Suhani_B5V_2_polished	Staphylococcus equorum PT0982	Staphylococcus equorum	Wastewater from Pakenham treatment Plant	2023-08-09	2023	Australia	Oceania	Australia	NA	Environmental	Suhani_B5V_2_polished	Inhouse strains	Staphylococcus equorum PT0982
Suhani_B5V_3_polished	Staphylococcus lentus PT1482	Staphylococcus lentus	Wastewater from Pakenham treatment Plant	2023-08-14	2023	Australia	Oceania	Australia	NA	Environmental	Suhani_B5V_3_polished	Inhouse strains	Staphylococcus lentus PT1482
Suhani_B5V_4_polished	Staphylococcus sciuri WT1781	Staphylococcus sciuri	Wastewater from Western treatment Plant	2023-08-17	2023	Australia	Oceania	Australia	NA	Environmental	Suhani_B5V_4_polished	Inhouse strains	Staphylococcus sciuri WT1781
Suhani_B5V_5_polished	Staphylococcus sciuri PT2983	Staphylococcus sciuri	Wastewater from Pakenham treatment Plant	2023-08-29	2023	Australia	Oceania	Australia	NA	Environmental	Suhani_B5V_5_polished	Inhouse strains	Staphylococcus sciuri PT2983
Suhani_B5V_6_polished	Staphylococcus shinii ET3081	Staphylococcus shinii	Wastewater from Eastern treatment Plant	2023-08-30	2023	Australia	Oceania	Australia	NA	Environmental	Suhani_B5V_6_polished	Inhouse strains	Staphylococcus shinii ET3081
Suhani_B5V_7_polished	Staphylococcus shinii WT3181	Staphylococcus shinii	Wastewater from Western treatment Plant	2023-08-31	2023	Australia	Oceania	Australia	NA	Environmental	Suhani_B5V_7_polished	Inhouse strains	Staphylococcus shinii WT3181
Suhani_B5V_8_polished	Staphylococcus nepalensis WT3182	Staphylococcus nepalensis	Wastewater from Western treatment Plant	2023-08-31	2023	Australia	Oceania	Australia	NA	Environmental	Suhani_B5V_8_polished	Inhouse strains	Staphylococcus nepalensis WT3182
Suhani_Q5S_1_polished	Staphylococcus equorum PT0983	Staphylococcus equorum	Wastewater from Pakenham treatment Plant	2023-08-09	2023	Australia	Oceania	Australia	NA	Environmental	Suhani_Q5S_1_polished	Inhouse strains	Staphylococcus equorum PT0983
Suhani_Q5S_2_polished	Staphylococcus xylosus PT0984	Staphylococcus xylosus	Wastewater from Pakenham treatment Plant	2023-08-09	2023	Australia	Oceania	Australia	NA	Environmental	Suhani_Q5S_2_polished	Inhouse strains	Staphylococcus xylosus PT0984
Suhani_Q5S_3_polished	Staphylococcus lentus PT1483	Staphylococcus lentus	Wastewater from Pakenham treatment Plant	2023-08-14	2023	Australia	Oceania	Australia	NA	Environmental	Suhani_Q5S_3_polished	Inhouse strains	Staphylococcus lentus PT1483
Suhani_Q5S_4_polished	Staphylococcus lentus PT1484	Staphylococcus lentus	Wastewater from Pakenham treatment Plant	2023-08-14	2023	Australia	Oceania	Australia	NA	Environmental	Suhani_Q5S_4_polished	Inhouse strains	Staphylococcus lentus PT1484
Suhani_Q5S_5_polished	Staphylococcus cohnii WT1082	Staphylococcus cohnii	Wastewater from Western treatment Plant	2023-08-10	2023	Australia	Oceania	Australia	NA	Environmental	Suhani_Q5S_5_polished	Inhouse strains	Staphylococcus cohnii WT1082
Suhani_Q5S_6_polished	Staphylococcus xylosus WT2481	Staphylococcus xylosus	Wastewater from Western treatment Plant	2023-08-24	2023	Australia	Oceania	Australia	NA	Environmental	Suhani_Q5S_6_polished	Inhouse strains	Staphylococcus xylosus WT2481
Suhani_Q5S_7_polished	Staphylococcus sciuri WT2482	Staphylococcus sciuri	Wastewater from Western treatment Plant	2023-08-24	2023	Australia	Oceania	Australia	NA	Environmental	Suhani_Q5S_7_polished	Inhouse strains	Staphylococcus sciuri WT2482
Suhani_Q5S_8_polished	Staphylococcus xylosus ET2381	Staphylococcus xylosus	Wastewater from Eastern treatment Plant	2023-08-23	2023	Australia	Oceania	Australia	NA	Environmental	Suhani_Q5S_8_polished	Inhouse strains	Staphylococcus xylosus ET2381
