# Supplementary material for: Staphylococcus species infected by a bacteriophage with a tail that is both curved and contractile
Source: mBio. 2026 Feb 6;17(3):e03829-25. doi: 10.1128/mbio.03829-25 (PMC12977511; doi:10.1128/mbio.03829-25)
Supplement: Table S3 — Annotation of Staphylococcus phage JS1 genome. [file mbio.03829-25-s0003.xls]

## Sheet: Table_Supplementary_S3_Sabrina
Table S3 - Annotation of Staphylococcus phage JS1 genome
Gene	Start	Stop	Frame	Annotation	Category
JS1_CDS_0001	1	327	+	terminase small subunit	head and packaging
JS1_CDS_0002	342	2159	+	terminase large subunit	head and packaging
JS1_CDS_0003	2152	2973	+	virion structural protein	head and packaging
JS1_CDS_0004	3044	3133	+	hypothetical protein	unknown function
JS1_CDS_0005	3130	3609	+	hypothetical protein	unknown function
JS1_CDS_0006	3704	4780	+	hypothetical protein	unknown function
JS1_CDS_0007	4862	5209	+	hypothetical protein	unknown function
JS1_CDS_0008	5275	5586	+	portal protein	head and packaging
JS1_CDS_0009	5779	7281	+	portal protein	head and packaging
JS1_CDS_0010	7528	7403	-	hypothetical protein	unknown function
JS1_CDS_0011	7485	8240	+	head maturation protease	head and packaging
JS1_CDS_0012	8259	9209	+	hypothetical protein	unknown function
JS1_CDS_0013	9325	10716	+	major head protein	head and packaging
JS1_CDS_0014	10808	11080	+	hypothetical protein	unknown function
JS1_CDS_0015	11094	12002	+	tail fiber protein	tail
JS1_CDS_0016	12016	12894	+	capsid protein	head and packaging
JS1_CDS_0017	12894	13514	+	hypothetical protein	unknown function
JS1_CDS_0018	13533	14369	+	hypothetical protein	unknown function
JS1_CDS_0019	14371	14586	+	hypothetical protein	unknown function
JS1_CDS_0020	14613	16376	+	tail sheath	tail
JS1_CDS_0021	16449	16805	+	tail tube protein	tail
JS1_CDS_0022	16894	16790	-	hypothetical protein	unknown function
JS1_CDS_0023	17583	18512	+	intron encoded nuclease	DNA, RNA and nucleotide metabolism
JS1_CDS_0024	18576	18716	+	hypothetical protein	unknown function
JS1_CDS_0025	18759	19211	+	hypothetical protein	unknown function
JS1_CDS_0026	19224	19418	+	hypothetical protein	unknown function
JS1_CDS_0027	19489	19800	+	virion structural protein	head and packaging
JS1_CDS_0028	19932	20387	+	tail assembly chaperone	tail
JS1_CDS_0029	20431	20967	+	RNA polymerase beta subunit	DNA, RNA and nucleotide metabolism
JS1_CDS_0030	21020	25081	+	tail associated lysin	tail
JS1_CDS_0031	25161	27584	+	tail protein with lysin activity	lysis
JS1_CDS_0032	27598	28485	+	tail protein with lysin activity	lysis
JS1_CDS_0033	28485	31037	+	glycerophosphoryl diester phosphodiesterase	other
JS1_CDS_0034	31144	31935	+	virion structural protein	tail
JS1_CDS_0035	31935	32459	+	hypothetical protein	unknown function
JS1_CDS_0036	32459	33163	+	baseplate protein	tail
JS1_CDS_0037	33178	34224	+	baseplate wedge subunit	tail
JS1_CDS_0038	34350	37847	+	tail morphogenic protein	tail
JS1_CDS_0039	37958	38479	+	Baseplate morphogenic protein	tail
JS1_CDS_0040	38500	41976	+	hypothetical protein	unknown function
JS1_CDS_0041	42025	42183	+	hypothetical protein	unknown function
JS1_CDS_0042	42184	44103	+	capsid protein	head and packaging
JS1_CDS_0043	44117	44482	+	tail fiber protein	tail
JS1_CDS_0044	44489	45862	+	tail fiber protein	tail
JS1_CDS_0045	45951	47699	+	DNA helicase	DNA, RNA and nucleotide metabolism
JS1_CDS_0046	47711	49324	+	HTH DNA binding protein	DNA, RNA and nucleotide metabolism
JS1_CDS_0047	49317	50759	+	DnaB-like replicative helicase	DNA, RNA and nucleotide metabolism
JS1_CDS_0048	50839	51123	+	hypothetical protein	unknown function
JS1_CDS_0049	51120	52148	+	SbcD-like subunit of palindrome specific endonuclease	DNA, RNA and nucleotide metabolism
JS1_CDS_0050	52148	54067	+	exonuclease	DNA, RNA and nucleotide metabolism
JS1_CDS_0051	54067	54648	+	HNH endonuclease	DNA, RNA and nucleotide metabolism
JS1_CDS_0052	54648	55244	+	anti-sigma factor	moron, auxiliary metabolic gene and host takeover
JS1_CDS_0053	55259	56326	+	DNA primase/helicase	DNA, RNA and nucleotide metabolism
JS1_CDS_0054	56392	56730	+	hypothetical protein	unknown function
JS1_CDS_0055	56730	57182	+	hypothetical protein	unknown function
JS1_CDS_0056	57169	57777	+	RusA-like Holliday junction resolvase	DNA, RNA and nucleotide metabolism
JS1_CDS_0057	57794	58186	+	flavodoxin	moron, auxiliary metabolic gene and host takeover
JS1_CDS_0058	58201	60315	+	NrdA-like aerobic NDP reductase large subunit	moron, auxiliary metabolic gene and host takeover
JS1_CDS_0059	60329	61378	+	ribonucleoside diphosphate reductase small subunit	DNA, RNA and nucleotide metabolism
JS1_CDS_0060	61396	61725	+	hypothetical protein	unknown function
JS1_CDS_0061	61709	62029	+	thioredoxin domain	DNA, RNA and nucleotide metabolism
JS1_CDS_0062	62142	62240	+	hypothetical protein	unknown function
JS1_CDS_0063	62237	62833	+	hypothetical protein	unknown function
JS1_CDS_0064	62843	63148	+	DNA binding protein	DNA, RNA and nucleotide metabolism
JS1_CDS_0065	63224	66442	+	DNA polymerase	DNA, RNA and nucleotide metabolism
JS1_CDS_0066	66512	66754	+	hypothetical protein	unknown function
JS1_CDS_0067	66771	67253	+	hypothetical protein	unknown function
JS1_CDS_0068	67269	67664	+	hypothetical protein	unknown function
JS1_CDS_0069	67744	68919	+	hypothetical protein	unknown function
JS1_CDS_0070	68979	70235	+	UvsX-like recombinase	other
JS1_CDS_0071	70239	70592	+	hypothetical protein	unknown function
JS1_CDS_0072	70579	71241	+	RNA polymerase sigma factor	transcription regulation
JS1_CDS_0073	71247	71336	+	hypothetical protein	unknown function
JS1_CDS_0074	71369	72001	+	Ig domain containing protein	other
JS1_CDS_0075	72014	72535	+	major tail protein	tail
JS1_CDS_0076	72550	72786	+	major tail protein	tail
JS1_CDS_0077	72883	73143	+	hypothetical protein	unknown function
JS1_CDS_0078	73147	73902	+	hypothetical protein	unknown function
JS1_CDS_0079	73895	75145	+	exonuclease	DNA, RNA and nucleotide metabolism
JS1_CDS_0080	75159	75527	+	hypothetical protein	unknown function
JS1_CDS_0081	75514	75825	+	hypothetical protein	unknown function
JS1_CDS_0082	75889	76425	+	hypothetical protein	unknown function
JS1_CDS_0083	76418	77185	+	hypothetical protein	unknown function
JS1_CDS_0084	77163	77609	+	hypothetical protein	unknown function
JS1_CDS_0085	77609	78472	+	hypothetical protein	unknown function
JS1_CDS_0086	78831	79562	+	hypothetical protein	unknown function
JS1_CDS_0087	79580	80038	+	virion structural protein	tail
JS1_CDS_0088	80103	80546	+	DNA binding protein	DNA, RNA and nucleotide metabolism
JS1_CDS_0089	80563	81270	+	hypothetical protein	unknown function
JS1_CDS_0090	81331	81729	+	hypothetical protein	unknown function
JS1_CDS_0091	81704	81805	+	hypothetical protein	unknown function
JS1_CDS_0092	81877	82119	+	hypothetical protein	unknown function
JS1_CDS_0093	82124	82681	+	hypothetical protein	unknown function
JS1_CDS_0094	82717	82893	+	DNA sliding clamp inhibitor; arrest of S.aureus DNA synthesis	DNA, RNA and nucleotide metabolism
JS1_CDS_0095	82883	83134	+	hypothetical protein	unknown function
JS1_CDS_0096	83127	83360	+	hypothetical protein	unknown function
JS1_CDS_0097	83441	84085	+	ribulose-1;5-bisphosphate carboxylase/oxygenase small subunit	moron, auxiliary metabolic gene and host takeover
JS1_CDS_0098	84100	84348	+	hypothetical protein	unknown function
JS1_CDS_0099	84360	84536	+	hypothetical protein	unknown function
JS1_CDS_0100	84529	84825	+	hypothetical protein	unknown function
JS1_CDS_0101	84873	85055	+	membrane protein	moron, auxiliary metabolic gene and host takeover
JS1_CDS_0102	85070	85438	+	hypothetical protein	unknown function
JS1_CDS_0103	85451	85798	+	hypothetical protein	unknown function
JS1_CDS_0104	85804	86076	+	hypothetical protein	unknown function
JS1_CDS_0105	86145	86450	+	hypothetical protein	unknown function
JS1_CDS_0106	86465	86815	+	hypothetical protein	unknown function
JS1_CDS_0107	86815	86994	+	hypothetical protein	unknown function
JS1_CDS_0108	87178	87077	-	hypothetical protein	unknown function
JS1_CDS_0109	87221	87631	+	membrane protein	moron, auxiliary metabolic gene and host takeover
JS1_CDS_0110	87633	87920	+	membrane protein	moron, auxiliary metabolic gene and host takeover
JS1_CDS_0111	87968	88633	+	hypothetical protein	unknown function
JS1_CDS_0112	88710	89015	+	hypothetical protein	unknown function
JS1_CDS_0113	89048	89416	+	hypothetical protein	unknown function
JS1_CDS_0114	89523	89726	+	hypothetical protein	unknown function
JS1_CDS_0115	89760	89984	+	hypothetical protein	unknown function
JS1_CDS_0116	90000	90908	+	ribose-phosphate pyrophosphokinase	other
JS1_CDS_0117	90926	92395	+	nicotinamide phosphoribosyl transferase	other
JS1_CDS_0118	92475	92729	+	hypothetical protein	unknown function
JS1_CDS_0119	92710	93063	+	hypothetical protein	unknown function
JS1_CDS_0120	93142	93432	+	hypothetical protein	unknown function
JS1_CDS_0121	93429	93542	+	hypothetical protein	unknown function
JS1_CDS_0122	93574	93807	+	hypothetical protein	unknown function
JS1_CDS_0123	93837	93998	+	hypothetical protein	unknown function
JS1_CDS_0124	94095	96368	+	RNA ligase	DNA, RNA and nucleotide metabolism
JS1_CDS_0125	96467	96604	+	hypothetical protein	unknown function
JS1_CDS_0126	96627	96797	+	hypothetical protein	unknown function
JS1_CDS_0127	96814	97011	+	hypothetical protein	unknown function
JS1_CDS_0128	97024	97398	+	hypothetical protein	unknown function
JS1_CDS_0129	97431	97910	+	hypothetical protein	unknown function
JS1_CDS_0130	97995	99086	+	hypothetical protein	unknown function
JS1_CDS_0131	99076	99324	+	hypothetical protein	unknown function
JS1_CDS_0132	99651	99535	-	hypothetical protein	unknown function
JS1_CDS_0133	99675	99788	+	hypothetical protein	unknown function
JS1_CDS_0134	99847	100254	+	hypothetical protein	unknown function
JS1_CDS_0135	100318	101103	+	hypothetical protein	unknown function
JS1_CDS_0136	101331	101624	+	hypothetical protein	unknown function
JS1_CDS_0137	101621	101794	+	nuclease	DNA, RNA and nucleotide metabolism
JS1_CDS_0138	101805	101990	+	hypothetical protein	unknown function
JS1_CDS_0139	102099	102413	+	hypothetical protein	unknown function
JS1_CDS_0140	102427	102726	+	hypothetical protein	unknown function
JS1_CDS_0141	102741	103031	+	hypothetical protein	unknown function
JS1_CDS_0142	103031	103324	+	hypothetical protein	unknown function
JS1_CDS_0143	103328	103618	+	hypothetical protein	unknown function
JS1_CDS_0144	103619	103867	+	hypothetical protein	unknown function
JS1_CDS_0145	103916	104155	+	hypothetical protein	unknown function
JS1_CDS_0146	104167	104514	+	hypothetical protein	unknown function
JS1_CDS_0147	105047	104709	-	hypothetical protein	unknown function
JS1_CDS_0148	105026	105184	+	hypothetical protein	unknown function
JS1_CDS_0149	105358	105666	+	hypothetical protein	unknown function
JS1_CDS_0150	105777	106061	+	hypothetical protein	unknown function
JS1_CDS_0151	106113	106292	+	hypothetical protein	unknown function
JS1_CDS_0152	106508	106389	-	hypothetical protein	unknown function
JS1_CDS_0153	106804	106962	+	TreN-like membrane protein	other
JS1_CDS_0154	107034	107342	+	hypothetical protein	unknown function
JS1_CDS_0155	107365	107463	+	hypothetical protein	unknown function
JS1_CDS_0156	107506	107838	+	hypothetical protein	unknown function
JS1_CDS_0157	107919	108320	+	hypothetical protein	unknown function
JS1_CDS_0158	108416	108514	+	hypothetical protein	unknown function
JS1_CDS_0159	108478	108591	+	hypothetical protein	unknown function
JS1_CDS_0160	108717	108935	+	hypothetical protein	unknown function
JS1_CDS_0161	109013	109243	+	hypothetical protein	unknown function
JS1_CDS_0162	109282	109488	+	hypothetical protein	unknown function
JS1_CDS_0163	109526	109807	+	hypothetical protein	unknown function
JS1_CDS_0164	109899	110372	+	hypothetical protein	unknown function
JS1_CDS_0165	110451	110615	+	hypothetical protein	unknown function
JS1_CDS_0166	110628	110810	+	hypothetical protein	unknown function
JS1_CDS_0167	110800	111069	+	hypothetical protein	unknown function
JS1_CDS_0168	111155	111376	+	hypothetical protein	unknown function
JS1_CDS_0169	111404	111607	+	hypothetical protein	unknown function
JS1_CDS_0170	111959	111675	-	hypothetical protein	unknown function
JS1_CDS_0171	112297	112049	-	hypothetical protein	unknown function
JS1_CDS_0172	112558	112313	-	hypothetical protein	unknown function
JS1_CDS_0173	112972	112571	-	hypothetical protein	unknown function
JS1_CDS_0174	113142	112972	-	hypothetical protein	unknown function
JS1_CDS_0175	113627	113148	-	hypothetical protein	unknown function
JS1_CDS_0176	113874	113620	-	hypothetical protein	unknown function
JS1_CDS_0177	114125	113874	-	hypothetical protein	unknown function
JS1_CDS_0178	114541	114125	-	hypothetical protein	unknown function
JS1_CDS_0179	114657	114562	-	hypothetical protein	unknown function
JS1_CDS_0180	115666	114659	-	HNH endonuclease	DNA, RNA and nucleotide metabolism
JS1_CDS_0181	116228	115776	-	hypothetical protein	unknown function
JS1_CDS_0182	116188	116280	+	hypothetical protein	unknown function
JS1_CDS_0183	116490	116591	+	hypothetical protein	unknown function
JS1_CDS_0184	116638	116778	+	hypothetical protein	unknown function
JS1_CDS_0185	117008	116793	-	hypothetical protein	unknown function
JS1_CDS_0186	117754	117005	-	nucleotidyltransferase	DNA, RNA and nucleotide metabolism
JS1_CDS_0187	117879	117784	-	hypothetical protein	unknown function
JS1_CDS_0188	118130	117891	-	hypothetical protein	unknown function
JS1_CDS_0189	118518	118132	-	hypothetical protein	unknown function
JS1_CDS_0190	119595	118573	-	hypothetical protein	unknown function
JS1_CDS_0191	119764	119612	-	transposase	integration and excision
JS1_CDS_0192	120052	119879	-	hypothetical protein	unknown function
JS1_CDS_0193	120575	120093	-	hypothetical protein	unknown function
JS1_CDS_0194	121161	120625	-	hypothetical protein	unknown function
JS1_CDS_0195	121694	121161	-	hypothetical protein	unknown function
JS1_CDS_0196	121861	121697	-	RinB-like transcriptional activator	transcription regulation
JS1_CDS_0197	122145	121864	-	membrane protein	moron, auxiliary metabolic gene and host takeover
JS1_CDS_0198	122990	122145	-	hypothetical protein	unknown function
JS1_CDS_0199	124132	123002	-	hypothetical protein	unknown function
JS1_CDS_0200	124121	124258	+	hypothetical protein	unknown function
JS1_CDS_0201	124624	124283	-	hypothetical protein	unknown function
JS1_CDS_0202	125018	124602	-	nucleotide kinase	other
JS1_CDS_0203	125772	125152	-	HNH endonuclease	DNA, RNA and nucleotide metabolism
JS1_CDS_0204	126067	125753	-	MazG-like pyrophosphatase	other
JS1_CDS_0205	126255	126067	-	hypothetical protein	unknown function
JS1_CDS_0206	126460	126299	-	hypothetical protein	unknown function
JS1_CDS_0207	128512	126461	-	hypothetical protein	unknown function
JS1_CDS_0208	128853	128590	-	virion structural protein	head and packaging
JS1_CDS_0209	129043	128870	-	lysM motif protein	lysis
JS1_CDS_0210	129628	129050	-	hypothetical protein	unknown function
JS1_CDS_0211	130247	129621	-	nucleoside 2-deoxyribosyltransferase	DNA, RNA and nucleotide metabolism
JS1_CDS_0212	130472	130248	-	hypothetical protein	unknown function
JS1_CDS_0213	131280	130540	-	PhoH-like phosphate starvation-inducible	other
JS1_CDS_0214	131909	131334	-	hypothetical protein	unknown function
JS1_CDS_0215	132351	131926	-	Rnase H	DNA, RNA and nucleotide metabolism
JS1_CDS_0216	132532	132344	-	hypothetical protein	unknown function
JS1_CDS_0217	133196	132555	-	hypothetical protein	unknown function
JS1_CDS_0218	133416	133186	-	transcriptional repressor	transcription regulation
JS1_CDS_0219	133646	133419	-	hypothetical protein	unknown function
JS1_CDS_0220	134444	133755	-	transglycosylase	other
JS1_CDS_0221	135428	134634	-	lipoprotein	other
JS1_CDS_0222	135737	135429	-	hypothetical protein	unknown function
JS1_CDS_0223	136470	135784	-	HNH endonuclease	DNA, RNA and nucleotide metabolism
JS1_CDS_0224	138046	136556	-	hydrolase	lysis
JS1_CDS_0225	138549	138046	-	holin	lysis
JS1_CDS_0226	138819	138634	-	hypothetical protein	unknown function
JS1_CDS_0227	138942	139046	+	hypothetical protein	unknown function
JS1_CDS_0228	139336	139214	-	hypothetical protein	unknown function
JS1_CDS_0229	139342	139449	+	hypothetical protein	unknown function
JS1_CDS_0230	139542	139661	+	hypothetical protein	unknown function
JS1_CDS_0231	139748	139837	+	hypothetical protein	unknown function
JS1_CDS_0232	139868	139966	+	hypothetical protein	unknown function
JS1_CDS_0233	140264	140046	-	ribosome associated inhibitor A; zinc finger domain	moron, auxiliary metabolic gene and host takeover
JS1_CDS_0234	140719	140627	-	hypothetical protein	unknown function
JS1_CDS_0235	140936	140727	-	hypothetical protein	unknown function
JS1_CDS_0236	141281	140949	-	hemolysin	other
JS1_CDS_0237	141620	141294	-	hypothetical protein	unknown function
JS1_CDS_0238	141919	141653	-	hypothetical protein	unknown function
JS1_CDS_0239	142105	142013	-	hypothetical protein	unknown function
JS1_CDS_0240	142179	142445	+	membrane protein	moron, auxiliary metabolic gene and host takeover
JS1_CDS_0241	142423	142701	+	hypothetical protein	unknown function
